# Supplementary material for: Research Trends in Supercritical Fluid Extraction of Bioactive Compounds: A 30-Year Bibliometric Study from 1995 to 2025
Source: Molecules. 2026 Jul 18;31(14):2511. doi: 10.3390/molecules31142511 (PMC13415083; doi:10.3390/molecules31142511)
Supplement: Supplementary file 1 [file molecules-31-02511-s001.zip]

Archive with 1 entries (1 files):
- Bibliometric_Dataset.txt
