# Supplementary material for: Research Trends in Supercritical Fluid Extraction of Bioactive Compounds: A 30-Year Bibliometric Study from 1995 to 2025
Source: Molecules. 2026 Jul 18;31(14):2511. doi: 10.3390/molecules31142511 (PMC13415083; doi:10.3390/molecules31142511)
Supplement: Supplementary file 1 [file molecules-31-02511-s001.zip › Bibliometric_Dataset.txt]

FN Clarivate Analytics Web of Science
VR 1.0
PT J
AU Tosif, MM
   Zannou, O
   Purkiewicz, A
   Chawla, P
   Goksen, G
AF Tosif, Mansuri M.
   Zannou, Oscar
   Purkiewicz, Aleksandra
   Chawla, Prince
   Goksen, Gulden
TI Recent advances in cellulose-based aerogels for meat packaging:
   Fabrication, modifications, functionality, and preservation mechanisms
SO TRENDS IN FOOD SCIENCE & TECHNOLOGY
LA English
DT Article
DE Aerogels; Cellulose; Active packaging; Meat preservation
ID BACTERIAL CELLULOSE; CO2 ADSORPTION; EXTRACTION; NANOCRYSTALS; FIBERS;
   NANOFIBERS; CRYOGELS; GELATION; CORNCOB; STARCH
AB Background: Cellulose-based aerogels have gained attention as a promising alternative to conventional packaging materials due to their remarkable characteristics, such as high surface area, low density, biodegradability, and non-toxicity. These materials offer significant potential for enhancing meat preservation by addressing key challenges such as microbial growth, oxidation, and moisture loss, all of which contribute to the spoilage of meat products. With the increasing demand for sustainable and eco-friendly packaging solutions, cellulose-based aerogels present an innovative approach to extend the shelf life of meat while minimizing environmental impact. Scope and approach: This review covers the fabrication strategies, functional modifications, and preservation mechanisms of cellulose-based aerogels in meat preservation. The scope includes the exploration of various synthesis techniques, such as sol-gel, freeze-drying, and supercritical drying, and their effects on the structure and performance of aerogels. Furthermore, the review examines the incorporation of bioactive agents and natural preservatives to enhance the functionality of these aerogels. A critical analysis is provided of their impact on functional properties and the release of active agents, which are essential factors in meat preservation. Key findings and conclusion: Cellulose aerogels can be successfully modified through crosslinking and the integration of nanoparticles to enhance their mechanical strength, moisture retention capacity, and antimicrobial activity. The incorporation of bioactive agents improves the aerogels' ability to control microbial growth and delay oxidation, which are crucial factors in maintaining meat quality. Additionally, cellulose aerogels have demonstrated effective moisture retention, oxygen barrier properties, and slow release of active compounds, contributing significantly to meat preservation.
C1 [Tosif, Mansuri M.; Zannou, Oscar; Goksen, Gulden] Tarsus Univ, Vocat Sch Tech Sci Mersin Tarsus Organized Ind Zon, Dept Food Technol, TR-33100 Mersin, Turkiye.
   [Purkiewicz, Aleksandra] Univ Warmia & Mazury, Fac Food Sci, Dept Commod & Food Anal, PL-10726 Olsztyn, Poland.
   [Chawla, Prince] Univ Petr & Energy Studies, Sch Hlth Sci & Technol, Dehra Dun 248007, Uttrakhand, India.
C3 Tarsus University; University of Warmia & Mazury; University of
   Petroleum & Energy Studies (UPES)
RP Goksen, G (corresponding author), Tarsus Univ, Vocat Sch Tech Sci Mersin Tarsus Organized Ind Zon, Dept Food Technol, TR-33100 Mersin, Turkiye.
EM guldengoksen@tarsus.edu.tr
RI Goksen, Gulden/GQQ-1993-2022; M Tosif, Dr. Mansuri/GSM-6989-2022;
   ZANNOU, Oscar/AAM-9391-2020; Purkiewicz, Aleksandra/LOR-3478-2024;
   chawla, Prince/H-9208-2019
OI chawla, Prince/0000-0002-2383-7925
FU European Union; Scientific and Technological Research Council of Turkey
   (TUBITAK) [124N041, 124N076]; Sustainable Blue Economy Partnership -
   European Union
FX The authors would like to acknowledge the European Union's Horizon 2020
   PRIMA Section 2 Programme funded EVOLVEPACK projects. This study was
   supported by Scientific and Technological Research Council of Turkey
   (TUBITAK) under the Grant Number 124N041. The authors thank to TUBITAK
   for their supports. This study was supported by Sustainable Blue Economy
   Partnership co-funded by European Union for SEAFOODTURE project and
   TUBITAK under the Grant Number 124N076.
NR 146
TC 0
Z9 0
U1 11
U2 11
PU ELSEVIER SCIENCE LONDON
PI LONDON
PA 84 THEOBALDS RD, LONDON WC1X 8RR, ENGLAND
SN 0924-2244
EI 1879-3053
J9 TRENDS FOOD SCI TECH
JI Trends Food Sci. Technol.
PD FEB
PY 2026
VL 168
AR 105511
DI 10.1016/j.tifs.2025.105511
EA DEC 2025
PG 18
WC Food Science & Technology
WE Science Citation Index Expanded (SCI-EXPANDED)
SC Food Science & Technology
GA AV9IU
UT WOS:001658038500001
DA 2026-03-11
ER

PT J
AU Sutkaitiene, J
   Syrpas, M
   Venskutonis, PR
   Kitryte-Syrpa, V
AF Sutkaitiene, Janina
   Syrpas, Michail
   Venskutonis, Petras Rimantas
   Kitryte-Syrpa, Vaida
TI In Vitro Antioxidant, Photoprotective, and Volatile Compound Profile of
   Supercritical CO2 Extracts from Dandelion (Taraxacum
   officinale L.) Flowers
SO PLANTS-BASEL
LA English
DT Article
DE dandelion; supercritical CO2 extraction; flavour compounds; antioxidant
   activity; photoprotection
ID ESSENTIAL OILS; CHEMICAL-COMPOSITION; FLUID EXTRACTION; LEAF EXTRACT;
   AROMA; MS; IDENTIFICATION; COMPONENTS; FLAVONOIDS; PRODUCTS
AB This study aimed to develop a sustainable approach for isolating bioactive lipophilic components from Taraxacum officinale flowers using supercritical carbon dioxide extraction (SFE-CO2) and to assess the effect of adding 5% ethanol (EtOH) as a co-solvent on extraction yield, in vitro antioxidant capacity in CUPRAC and ABTS assays (TEAC(CUPRAC) and TEAC(ABTS)), total phenolic (TPC) and flavonoid (TFC) content, beta-carotene concentration, and photoprotective potential, expressed as the sun protection factor (SPF). SFE-CO2 at 35 MPa and 40 degrees C resulted in 50% of the total yield within 15 min, with equilibrium reached after 120 min (final yield of 4.6 g/100 g flowers). Co-solvent addition increased yield by similar to 50% and shortened extraction time. The EtOH-modified extract exhibited markedly higher antioxidant activity, with a 2-fold increase in TEAC(CUPRAC) (167 mg TE/g E), an 11-fold increase in TEAC(ABTS) (194 mg TE/g E), and a 3-fold increase in TPC (91 mg GAE/g E), along with improved recovery of flavonoids and beta-carotene. Volatile profiling revealed monoterpenoids, aldehydes, and esters as dominant groups, with carvone (14.0-16.5%) and dill ether (4.2-5.8%) as major contributors to aroma. The SFE-CO2 + 5% EtOH extract achieved the highest SPF value (49.5 at 1 mg/mL; SPF > 6 at >0.1 mg/mL), indicating strong photoprotective potential and potential suitability for natural antioxidant and cosmetic applications.
C1 [Sutkaitiene, Janina; Syrpas, Michail; Venskutonis, Petras Rimantas; Kitryte-Syrpa, Vaida] Kaunas Univ Technol, Dept Food Sci & Technol, Radvilenu Rd 19, LT-50254 Kaunas, Lithuania.
C3 Kaunas University of Technology
RP Kitryte-Syrpa, V (corresponding author), Kaunas Univ Technol, Dept Food Sci & Technol, Radvilenu Rd 19, LT-50254 Kaunas, Lithuania.
EM michail.syrpas@ktu.lt; rimas.venskutonis@ktu.lt; vaida.kitryte@ktu.lt
RI Kitryte-Syrpa, Vaida/AAU-3545-2020; Syrpas, Michail/AAY-2223-2021;
   Venskutonis, Petras Rimantas/A-1498-2008
OI Kitryte-Syrpa, Vaida/0000-0003-3401-0058; Venskutonis, Petras
   Rimantas/0000-0002-6063-8132
NR 80
TC 0
Z9 0
U1 1
U2 1
PU MDPI
PI BASEL
PA MDPI AG, Grosspeteranlage 5, CH-4052 BASEL, SWITZERLAND
SN 2223-7747
J9 PLANTS-BASEL
JI Plants-Basel
PD DEC 28
PY 2025
VL 15
IS 1
AR 99
DI 10.3390/plants15010099
PG 20
WC Plant Sciences
WE Science Citation Index Expanded (SCI-EXPANDED)
SC Plant Sciences
GA AW5ZT
UT WOS:001658488200001
PM 41515044
OA Green Submitted, gold
DA 2026-03-11
ER

PT J
AU Korma, SA
   Rehman, A
   Hussain, A
   Kauser, S
   Firdous, N
   Siddique, F
   Sidrah
   Fahmy, MA
   Nassar, KS
   Esatbeyoglu, T
AF Korma, Sameh A.
   Rehman, Abdul
   Hussain, Ashiq
   Kauser, Samina
   Firdous, Nida
   Siddique, Farzana
   Sidrah
   Fahmy, Mohamed A.
   Nassar, Khaled S.
   Esatbeyoglu, Tuba
TI Valorization of fish oil from processing by-products: Composition,
   nutritional value, and potential applications
SO APPLIED FOOD RESEARCH
LA English
DT Article
DE Fish processing by-products; Fish oil; Functional properties; Industrial
   applications; Sustainable utilization
ID POLYUNSATURATED FATTY-ACIDS; SUPERCRITICAL-FLUID EXTRACTION; OXIDATIVE
   STABILITY; HEALTH-BENEFITS; CARDIOVASCULAR-DISEASE; DOCOSAHEXAENOIC
   ACID; LIPID OXIDATION; BIOACTIVE COMPOUNDS; SENSORY PROPERTIES;
   ENCAPSULATED FISH
AB By-products generated by the fish processing industry are produced in large quantities, contributing to environmental concerns. However, these residues represent a valuable source of fish oil, renowned for its healthpromoting properties and wide-ranging applications in the food, pharmaceutical, and industrial sectors. This review compiles and analyzes recent studies on the chemical composition, bioactive compounds, functional properties, and pharmacological effects of fish oil, focusing on research indexed in PubMed, Scopus, Google Scholar, Semantic Scholar, Web of Science, and ResearchGate. Extraction methods aimed at maximizing yield and purity, strategies to enhance oxidative and thermal stability, and innovations that improve techno-functional properties are critically evaluated. The incorporation of fish oil into food formulations is discussed, highlighting its role as a functional ingredient. Additionally, the review explores the conversion of fish processing by-products into value-added products, including aquaculture feed and biofuels. Overall, this work presents a comprehensive overview supporting the sustainable utilization of fish oil.
C1 [Korma, Sameh A.] South China Univ Technol, Sch Food Sci & Engn, Guangzhou 510641, Peoples R China.
   [Korma, Sameh A.] Zagazig Univ, Fac Agr, Dept Food Sci, Zagazig 44519, Egypt.
   [Rehman, Abdul; Hussain, Ashiq; Kauser, Samina; Siddique, Farzana] Univ Sargodha, Inst Food Sci & Nutr, Sargodha 41000, Pakistan.
   [Firdous, Nida] MNS Univ Agr, Dept Food Sci & Technol, Multan 66000, Pakistan.
   [Sidrah] Punjab Food Author, Lahore 54000, Pakistan.
   [Fahmy, Mohamed A.] Zagazig Univ, Fac Agr, Dept Agr Microbiol, Zagazig 44519, Egypt.
   [Nassar, Khaled S.] Damanhour Univ, Fac Agr, Food & Dairy Sci & Technol Dept, Damanhour 22516, Egypt.
   [Esatbeyoglu, Tuba] Gottfried Wilhelm Leibniz Univ, Inst Food & One Hlth, Dept Mol Food Chem & Food Dev, Am Kleinen Felde 30, D-30167 Hannover, Germany.
C3 South China University of Technology; Egyptian Knowledge Bank (EKB);
   Zagazig University; University of Sargodha; Egyptian Knowledge Bank
   (EKB); Zagazig University; Egyptian Knowledge Bank (EKB); Damanhour
   University; Leibniz University Hannover
RP Korma, SA (corresponding author), South China Univ Technol, Sch Food Sci & Engn, Guangzhou 510641, Peoples R China.; Esatbeyoglu, T (corresponding author), Gottfried Wilhelm Leibniz Univ, Inst Food & One Hlth, Dept Mol Food Chem & Food Dev, Am Kleinen Felde 30, D-30167 Hannover, Germany.
EM sameh9251@scut.edu.cn; esatbeyoglu@foh.uni-hannover.de
RI Korma, Sameh/AAN-8919-2020; Firdous, Nida/PAU-8372-2025; Siddique,
   Farzana/AAF-3664-2021; Nassar, Khaled/AAP-6019-2021; Fahmy,
   Mohamed/MYS-1370-2025; Esatbeyoglu, Tuba/ABB-7997-2021
OI Fahmy, Mohamed/0000-0002-6863-5526; Esatbeyoglu,
   Tuba/0000-0003-2413-6925
FU Leibniz Universitat Hannover
FX The publication of this article was funded by the Open Access Fund of
   Leibniz Universitat Hannover.
NR 248
TC 1
Z9 1
U1 4
U2 4
PU ELSEVIER
PI AMSTERDAM
PA RADARWEG 29, 1043 NX AMSTERDAM, NETHERLANDS
SN 2772-5022
J9 APPL FOOD RES
JI Appl. Food Res.
PD DEC
PY 2025
VL 5
IS 2
AR 101552
DI 10.1016/j.afres.2025.101552
EA DEC 2025
PG 18
WC Food Science & Technology
WE Emerging Sources Citation Index (ESCI)
SC Food Science & Technology
GA R0027
UT WOS:001635154900001
OA Green Submitted, gold
DA 2026-03-11
ER

PT J
AU Romero, DAC
   Siche, R
   Rombaldi, CV
AF Romero, David Aminagat Callirgos
   Siche, Raul
   Rombaldi, Cesar Valmor
TI Pitaya peel as a functional ingredient: Pectin, phenolics, pigments and
   applications
SO FOOD AND HUMANITY
LA English
DT Article
DE Extraction; Encapsulation; Packaging; Betacyanins; Technological
   maturity level
ID HYLOCEREUS-POLYRHIZUS PEEL; DRAGON FRUIT PEEL; ANTIOXIDANT ACTIVITY;
   FOOD COLORANT; EXTRACTION; BETACYANINS; FLESH
AB This critical review synthesizes recent advancements on pitaya peel (Hylocereus spp.) as a promising source of natural ingredients-such as pectin, phenolic compounds, and pigments-with potential applications in the food industry. The peel is particularly rich in pectin, phenolic compounds, and betacyanins, which exhibit antioxidant, anti-inflammatory, and antimicrobial properties. Advanced extraction techniques-such as ultrasound-assisted extraction, supercritical fluid extraction, and enzymatic methods-have improved the recovery of these bioactive compounds. Pectin extracted from the peel has shown potential for use in biodegradable packaging and edible films. Betacyanins, the main pigments in pitaya peel, are sensitive to pH and temperature but can be stabilized using encapsulation technologies such as spray drying, freeze-drying, and ionic gelation, thereby enhancing their applicability in food products. Pitaya peel has been successfully incorporated into various food matrices, including baked goods, beverages, and meat products, improving their nutritional profile, sensory attributes, and shelf life. Moreover, its application in active and intelligent packaging has shown promise for monitoring food freshness and reducing spoilage. Despite these advancements, challenges remain regarding the scalability of technologies, optimization of extraction processes, and management of by-products. Future research should focus on integrating biorefinery approaches, circular economy principles, and process improvement strategies. Additionally, long-term stability studies are needed to bridge the gap between laboratory findings and commercial applications. This review concludes by highlighting the growing scientific and technological maturity of pitaya peel valorization and its relevance for future innovations in the food sector.
C1 [Romero, David Aminagat Callirgos; Rombaldi, Cesar Valmor] Univ Fed Pelotas UFPel, Fac Agron Eliseu Maciel, Dept Cieencia & Tecnol Alimentos, Ave Eliseu Maciel S-N, BR-96160000 Pelotas, RS, Brazil.
   [Siche, Raul] Univ Nacl Trujillo UNT, Escuela Ingn Agroind, Fac Ciencias Agr, Ave Juan Pablo 2S-N, Trujillo, La Libertad, Peru.
C3 Universidade Federal de Pelotas; Universidad Nacional de Trujillo
RP Romero, DAC (corresponding author), Ave Eliseu Maciel S-N, BR-96160000 Pelotas, RS, Brazil.
EM david.romero@ufpel.edu.br; rsiche@unitru.edu.pe; cesarvrf@ufpel.edu.br
RI Siche Jara, Raúl Benito/K-5269-2013; Rombaldi, Cesar/T-2940-2019
OI Siche Jara, Raúl Benito/0000-0003-3500-4928; 
NR 136
TC 0
Z9 0
U1 8
U2 8
PU ELSEVIER
PI AMSTERDAM
PA RADARWEG 29, 1043 NX AMSTERDAM, NETHERLANDS
EI 2949-8244
J9 FOOD HUMANITY
JI Food Humanit.
PD DEC
PY 2025
VL 5
AR 100744
DI 10.1016/j.foohum.2025.100744
EA DEC 2025
PG 12
WC Food Science & Technology
WE Emerging Sources Citation Index (ESCI)
SC Food Science & Technology
GA 5YE4M
UT WOS:001547148900001
DA 2026-03-11
ER

PT J
AU Sánchez, JS
   Parada-Alfonso, F
   Castro-Vargas, HI
AF Sanchez, Jhonattan Sanchez
   Parada-Alfonso, Fabian
   Castro-Vargas, Henry I.
TI Valorization of Isabella Grape (Vitis labrusca L.) Pomace Through
   the Recovery of Nutraceuticals by Sequential Green Extraction
   Technologies
SO FOODS
LA English
DT Article
DE Isabella grape pomace; supercritical fluid extraction; pressurized
   liquid extraction; nutraceuticals; tocopherols; phenolic compounds;
   biorefinery; antioxidant activity
ID BIOACTIVE COMPOUNDS; ANTIOXIDANTS; SEED; CO2
AB Isabella grape pomace (IGP) the primary by-product of Colombia's winemaking industry, represents a promising source of nutraceuticals with potential uses in the food industry. This study developed a sequential green extraction process to recover nutraceutical from IGP. The approach integrated supercritical fluid extraction with CO2 (SFE-CO2) to obtain lipophilic compounds, followed by SFE with ethanol/water as co-solvent (SFE-CO2/EtOH:H2O) for medium-polarity phenolics, and pressurized liquid extraction (PLE) with EtOH:H2O to recover the polar phenolic-rich fraction. The extraction parameters were optimized using response surface methodology, and optimal conditions were identified: SFE-CO2 at 31.7 MPa/58.9 degrees C yielded 6.95% extract rich in linoleic acid (65.5%) and alpha-tocopherol (107.2 mg/kg); SFE-CO2/EtOH:H2O with 15% of co-solvent produced extracts with high phenolic content (105.35 mg GAE/g) and antioxidant activity (0.18 mmol TE/g); while PLE at 58.91% of EtOH/107.98 degrees C achieved notable recovery of flavonoids (757.18 mg QE/g), anthocyanins(1508 mu g MAE/g) and condensed tannins (258.39 mg ECE/g), with potent antioxidant capacity (130.40 mmol TE/g). The sequential process demonstrated synergistic effects, with a total cumulative yield of 41.08% and phenolic recovery of 349.89 mg GAE/g extract. This approach offers a sustainable biorefinery approach for transforming IGP into high-value nutraceutical ingredients.
C1 [Sanchez, Jhonattan Sanchez; Parada-Alfonso, Fabian] Univ Nacl Colombia, Fac Ciencias, Dept Quim, Grp Invest Quim Alimentos GIQA, Carrera 30 45-03, Bogota 110911, Colombia.
   [Castro-Vargas, Henry I.] Univ Santiago Cali, Fac Ciencias, Dept Ciencias Nat Extractas & Estadist, Grp Invest Electroquim & Medio Ambiente GIEMA CICB, Campus Pampalinda,Calle 5 62-00, Santiago De Cali 760035, Colombia.
C3 Universidad Nacional de Colombia; Universidad Santiago de Cali
RP Castro-Vargas, HI (corresponding author), Univ Santiago Cali, Fac Ciencias, Dept Ciencias Nat Extractas & Estadist, Grp Invest Electroquim & Medio Ambiente GIEMA CICB, Campus Pampalinda,Calle 5 62-00, Santiago De Cali 760035, Colombia.
EM jsanchezs@unal.edu.co; fparadaa@unal.edu.co; henrycastro00@usc.edu.co
OI Parada-Alfonso, Fabián/0000-0003-0896-4114
FU DIB of Universidad Nacional de Colombia and the Direccin General de
   Investigaciones of Universidad Santiago de Cali
FX This research has been funded by DIB of Universidad Nacional de Colombia
   and the Direccion General de Investigaciones of Universidad Santiago de
   Cali.
NR 33
TC 0
Z9 0
U1 1
U2 1
PU MDPI
PI BASEL
PA MDPI AG, Grosspeteranlage 5, CH-4052 BASEL, SWITZERLAND
EI 2304-8158
J9 FOODS
JI Foods
PD DEC 24
PY 2025
VL 15
IS 1
AR 54
DI 10.3390/foods15010054
PG 18
WC Food Science & Technology
WE Science Citation Index Expanded (SCI-EXPANDED)
SC Food Science & Technology
GA AV3QS
UT WOS:001657653500001
PM 41517119
OA Green Submitted, gold
DA 2026-03-11
ER

PT J
AU Haldys, K
   Ciechanowska, A
   Lewinska, A
AF Haldys, Katarzyna
   Ciechanowska, Agnieszka
   Lewinska, Agnieszka
TI Design, Sustainable Processing and Nanoliposome Encapsulation of Red
   Grape Pomace Rich in Polyphenolic Compounds with Antioxidant Activity
SO MOLECULES
LA English
DT Article
DE polyphenols; grape pomace; extraction; nanoliposomes; encapsulation
ID ULTRASOUND-ASSISTED EXTRACTION; BIOACTIVE COMPOUNDS; CLIMATE-CHANGE;
   OPTIMIZATION; TEMPERATURE; COMPONENTS; STABILITY; SOLVENT; TIME; TOOL
AB In this study, we aimed to investigate the potential of utilizing red grape pomace as a source of polyphenolic compounds in the growing, fragmented winemaking sector in Poland. For polyphenol extraction, we compared two methods: conventional extraction using water and alcohol solutions, and the supercritical CO2 technique with ethanol as a cosolvent. The conventional method yielded at least 30% more polyphenols compared to the advanced SC-CO2 technique. Experimentally chosen conditions, including a solvent composition of ethanol-water (1:1; v/v) containing 3% HCl, a liquid-to-solid ratio of 25:1 mL/g, and 2 min of ultrasound pretreatment and conventional extraction at a temperature of 30 degrees C over 4.5 h, enabled an extraction efficiency of 101 mg of total polyphenols per 1 g of raw material used, with an antioxidant capacity equivalent to 600 mu mol of Trolox. According to HPLC analyses, the main components of the investigated biomass were epicatechin, anthocyanins and p-coumaric acid. The extract was encapsulated in liposomes, revealing no negative effect on their stability or aggregation under the conditions tested (21 days). The study suggests that conventional water-ethanol extraction can be a relatively safe and effective method for managing winemaking residuals, increasing the competitiveness of small producers through the production of high-value antioxidant additives.
C1 [Haldys, Katarzyna; Ciechanowska, Agnieszka] Wroclaw Univ Econ & Business, Dept Chem Technol, Komandorska 118-120, PL-53345 Wroclaw, Poland.
   [Lewinska, Agnieszka] Univ Wroclaw, Fac Chem, Joliot Curie 14, PL-50383 Wroclaw, Poland.
C3 Wroclaw University of Economics & Business; University of Wroclaw
RP Haldys, K (corresponding author), Wroclaw Univ Econ & Business, Dept Chem Technol, Komandorska 118-120, PL-53345 Wroclaw, Poland.; Lewinska, A (corresponding author), Univ Wroclaw, Fac Chem, Joliot Curie 14, PL-50383 Wroclaw, Poland.
EM katarzyna.haldys@ue.wroc.pl; agnieszka.ciechanowska@ue.wroc.pl;
   agnieszka.lewinska@uwr.edu.pl
NR 95
TC 0
Z9 0
U1 1
U2 1
PU MDPI
PI BASEL
PA MDPI AG, Grosspeteranlage 5, CH-4052 BASEL, SWITZERLAND
EI 1420-3049
J9 MOLECULES
JI Molecules
PD DEC 24
PY 2025
VL 31
IS 1
AR 72
DI 10.3390/molecules31010072
PG 26
WC Biochemistry & Molecular Biology; Chemistry, Multidisciplinary
WE Science Citation Index Expanded (SCI-EXPANDED)
SC Biochemistry & Molecular Biology; Chemistry
GA AV1NI
UT WOS:001657509400001
PM 41515372
OA Green Submitted, gold
DA 2026-03-11
ER

PT J
AU Yohannis, E
   Urugo, MM
   Hassan, SM
   Teka, TA
   Getachew, P
   Bacha, K
AF Yohannis, Eyasu
   Urugo, Markos Makiso
   Hassan, Shamsedin Mahdi
   Teka, Tilahun A.
   Getachew, Paulos
   Bacha, Ketema
TI A comprehensive review of essential oils in food systems: transformative
   insights into extraction, chemistry, industrial innovation, and future
   frontiers
SO FOOD RESEARCH INTERNATIONAL
LA English
DT Review
DE Biosynthesis; Essential-Oils; Green-Extraction; Industrial-Innovations;
   Nanotechnology; Sustainability
ID CHEMICAL-COMPOSITION; BIOSYNTHESIS
AB Essential oils (EOs), complex volatile compounds derived from aromatic plants, are experiencing a profound resurgence driven by consumer demand for natural products and sustainable green chemistry. Chemically complex, comprising terpenes, terpenoids, and phenylpropanoids, EOs exhibit potent antioxidant, antiinflammatory, and neuroprotective properties, underscoring their value as natural preservatives and therapeutic agents. Driven by the limitations of conventional methods, novel and green extraction techniques have emerged. This review provides a transformative synthesis of recent advancements across the EO field, highlighting the critical interplay between botanical origins, biosynthetic pathways, and extraction technologies in determining oil yield, composition, and bioactivity. A significant focus is placed on the technological evolution from conventional methods like hydrodistillation to innovative and green extraction techniques including supercritical fluid extraction (SFE), microwave-assisted extraction (MAE), and ultrasound-assisted extraction (UAE). These techniques offer superior efficiency, lowered extraction interval, enhanced selectivity, diminished degradation, better preserve thermolabile bioactive compounds, and environmental sustainability. Across food and allied systems, applications of EOs are vast and expanding, spanning natural preservatives and flavorings in food, active ingredients in dermocosmetics, therapeutic agents in pharmaceuticals, and biopesticides in agriculture. Overcoming inherent challenges like volatility and poor solubility is being achieved through advanced formulation strategies, particularly nanoencapsulation, which improves stability, bioavailability, and controlled release. Finally, we delineate future frontiers, emphasizing the role of omics technologies for breeding superior chemotypes, AI-driven optimization of extraction processes, and the need for robust clinical trials to validate health claims.
C1 [Yohannis, Eyasu; Urugo, Markos Makiso] Wachemo Univ, Coll Agr Sci, Dept Food Sci & Postharvest Technol, POB 667, Hossaena, Ethiopia.
   [Hassan, Shamsedin Mahdi] Jigjiga Univ, Coll Dryland Agr, Dept Human Nutr, POB 1020, Jigjiga, Ethiopia.
   [Yohannis, Eyasu; Hassan, Shamsedin Mahdi; Teka, Tilahun A.] Jimma Univ, Coll Agr & Vet Med, Dept Postharvest Management, POB 307, Jimma, Ethiopia.
   [Getachew, Paulos] Addis Ababa Univ, Ctr Food Sci & Nutr, POB 1176, Addis Ababa, Ethiopia.
   [Bacha, Ketema] Jimma Univ, Coll Nat Sci, Dept Biol, Jimma, Ethiopia.
   [Teka, Tilahun A.] Addis Ababa Sci & Technol Univ, Coll Nat & Appl Sci, Dept Food Sci & Appl Nutr, Addis Ababa, Ethiopia.
   [Hassan, Shamsedin Mahdi] Somali Reg Livestock & Agr Res Inst, Food Sci & Nutr Res Directorate, POB 398, Jigjiga, Ethiopia.
C3 Jimma University; Addis Ababa University; Jimma University; Addis Ababa
   University
RP Yohannis, E (corresponding author), Wachemo Univ, Coll Agr Sci, Dept Food Sci & Postharvest Technol, POB 667, Hossaena, Ethiopia.
EM eyasujohn@gmail.com
RI Hassan, Shamsedin/JUV-2218-2023; Yohannis, Eyasu/MVU-4239-2025; Urugo,
   Markos/GQQ-4360-2022
NR 210
TC 0
Z9 0
U1 8
U2 8
PU ELSEVIER
PI AMSTERDAM
PA RADARWEG 29, 1043 NX AMSTERDAM, NETHERLANDS
SN 0963-9969
EI 1873-7145
J9 FOOD RES INT
JI Food Res. Int.
PD FEB 28
PY 2026
VL 226
AR 118072
DI 10.1016/j.foodres.2025.118072
EA DEC 2025
PG 18
WC Food Science & Technology
WE Science Citation Index Expanded (SCI-EXPANDED)
SC Food Science & Technology
GA AP6EA
UT WOS:001653741400001
PM 41539783
DA 2026-03-11
ER

PT J
AU Maciejczyk, E
   Wajs-Bonikowska, A
   Batory, M
   Budzisz, E
AF Maciejczyk, Ewa
   Wajs-Bonikowska, Anna
   Batory, Mirella
   Budzisz, Elzbieta
TI Tomato Pomace: Underestimated Sustainable Cosmetic/Pharmaceutical Raw
   Source
SO MOLECULES
LA English
DT Review
DE tomato pomace; molecular profile; sustainable raw material; dermal and
   pharmaceutical applications
ID SUPERCRITICAL CO2 EXTRACTION; GLYCATION END-PRODUCTS; ANTIOXIDANT
   ACTIVITY; BIOACTIVE COMPOUNDS; PROCESSING WASTE; OXIDATIVE STRESS; FOOD
   WASTE; SERUM LYCOPENE; BETA-CAROTENE; CANCER
AB This article explores the multifaceted potential of tomato pomace (TP) as a sustainable resource for the cosmetic and pharmaceutical industries, with a particular focus on the critical discussion surrounding peel-seed separation processes. Despite the significant volume of TP generated globally, valued molecules such as carotenoids, polyphenols, and high-quality oils remain underutilized. The separation of seeds from peels is highlighted as a critical step in the valorization of TP, as both components offer distinct physicochemical properties and bioactive constituents that significantly influence extraction efficiency and product quality. Various separation methods, including wet and dry techniques, have been innovatively developed; however, they present challenges such as resource consumption, operational complexity, and environmental concerns. The discussion advocates for a whole-pomace processing strategy that could streamline operations, enhance extraction efficiency, and create sustainable pathways for resource optimization. Additionally, the article highlights the importance of incorporating TP-derived compounds into cosmetic formulations and pharmaceutical products, which could lead to the development of new enzymes, antioxidants, and colorants that contribute to health and wellness. By championing the valorization of TP, the article advocates for a redefined perception of food waste, encouraging its utilization in sustainable practices that align with environmental goals.
C1 [Maciejczyk, Ewa; Wajs-Bonikowska, Anna] Lodz Univ Technol, Inst Nat Prod & Cosmet, Fac Biotechnol & Food Sci, PL-90530 Lodz, Poland.
   [Batory, Mirella] Med Univ Lodz, Fac Pharm, Dept Cosmetol & Aesthet Dermatol, PL-90151 Lodz, Poland.
   [Budzisz, Elzbieta] Med Univ Lodz, Fac Pharm, Dept Chem Cosmet Raw Mat, PL-90151 Lodz, Poland.
C3 Lodz University of Technology; Medical University Lodz; Medical
   University Lodz
RP Maciejczyk, E (corresponding author), Lodz Univ Technol, Inst Nat Prod & Cosmet, Fac Biotechnol & Food Sci, PL-90530 Lodz, Poland.
EM ewa.maciejczyk@p.lodz.pl; anna.wajs-bonikowska@p.lodz.pl;
   mirella.batory@umed.lodz.pl; elzbieta.budzisz@umed.lodz.pl
RI Maciejczyk, Ewa/M-3500-2018; Budzisz, Elzbieta/H-6814-2014;
   Wajs-Bonikowska, Anna/M-3143-2018
FU Medical University of Lodz [503/3-066-02/503-31-001]
FX Financial support from the Medical University of Lodz, grant No.
   503/3-066-02/503-31-001 (to E. Budzisz), is gratefully acknowledged.
NR 165
TC 0
Z9 0
U1 1
U2 1
PU MDPI
PI BASEL
PA MDPI AG, Grosspeteranlage 5, CH-4052 BASEL, SWITZERLAND
EI 1420-3049
J9 MOLECULES
JI Molecules
PD DEC 23
PY 2025
VL 31
IS 1
AR 53
DI 10.3390/molecules31010053
PG 27
WC Biochemistry & Molecular Biology; Chemistry, Multidisciplinary
WE Science Citation Index Expanded (SCI-EXPANDED)
SC Biochemistry & Molecular Biology; Chemistry
GA AV1QZ
UT WOS:001657518900001
PM 41515350
OA Green Submitted, gold
DA 2026-03-11
ER

PT J
AU Neri, I
   Raimondo, R
   Di Matteo, D
   Irace, C
   Laneri, S
   Di Lorenzo, R
   Ferraro, MG
   Nutini, A
   Grumetto, L
AF Neri, Ilaria
   Raimondo, Raffaele
   Di Matteo, Daniela
   Irace, Carlo
   Laneri, Sonia
   Di Lorenzo, Ritamaria
   Ferraro, Maria Grazia
   Nutini, Antonia
   Grumetto, Lucia
TI Valorization of Citrus industry by-products through supercritical
   CO2 extraction of natural compounds
SO ANALYTICAL AND BIOANALYTICAL CHEMISTRY
LA English
DT Article; Early Access
DE Lemon peel; Extraction; Supercritical CO2; Vegetable waste; GC-MS; Cell
   cultures
ID PLANT; ORANGE; PEEL
AB This research study assessed the applicability of supercritical fluid extraction (SFE) to the valorization of lemon peels, a vegetable by-product derived from Citrus fruits, to assess the recovery of bioactive compounds. Different combinations of parameters were explored to find optimized extraction conditions, showing yield results ranging from 1.11% to 10.18%. The highest yield (10.18%) was achieved at a temperature of 50 degrees C, a pressure of 300 bar, and a CO2 flow rate of 10 kg center dot h(-1). Chemical characterization of the extracts was performed by gas chromatography mass spectrometry (GC-MS), revealing a complex profile rich in mono- and sesquiterpenes, discrete percentages of linalool, geraniol, and nerol, along with aldehydes and esters recognized for their role as plant metabolites. In vitro bioscreening, using human skin cell models, demonstrated the biocompatibility of the lemon peel extracts, suggesting they could potentially serve as an ingredient for personal care formulations. These findings support the idea that the optimized SFE process is effective for the recovery of high-value bioactive compounds from lemon peels, representing a sustainable strategy for valorizing agricultural by-products in line with green chemistry principles.
C1 [Neri, Ilaria; Irace, Carlo; Laneri, Sonia; Di Lorenzo, Ritamaria; Ferraro, Maria Grazia; Nutini, Antonia; Grumetto, Lucia] Univ Naples Federico II, Sch Med & Surg, Dept Pharm, Via D Montesano 49, I-80131 Naples, Italy.
   [Neri, Ilaria; Grumetto, Lucia] Consorzio Interuniv INBB, Viale Medaglie Oro 305, I-00136 Rome, Italy.
   [Raimondo, Raffaele; Di Matteo, Daniela] MATER Soc Cons Arl, Via Brecce S Erasmo 114, I-80100 Naples, Italy.
C3 University of Naples Federico II
RP Grumetto, L (corresponding author), Univ Naples Federico II, Sch Med & Surg, Dept Pharm, Via D Montesano 49, I-80131 Naples, Italy.; Grumetto, L (corresponding author), Consorzio Interuniv INBB, Viale Medaglie Oro 305, I-00136 Rome, Italy.
EM grumetto@unina.it
RI Ferraro, Maria Grazia/AAN-6559-2020; Di Lorenzo,
   Ritamaria/HJH-6277-2023; Irace, Carlo/ADC-8772-2022
OI Ferraro, Maria Grazia/0000-0002-3022-1205; 
NR 35
TC 0
Z9 0
U1 1
U2 1
PU SPRINGER HEIDELBERG
PI HEIDELBERG
PA TIERGARTENSTRASSE 17, D-69121 HEIDELBERG, GERMANY
SN 1618-2642
EI 1618-2650
J9 ANAL BIOANAL CHEM
JI Anal. Bioanal. Chem.
PD 2025 DEC 23
PY 2025
DI 10.1007/s00216-025-06291-3
EA DEC 2025
PG 12
WC Biochemical Research Methods; Chemistry, Analytical
WE Science Citation Index Expanded (SCI-EXPANDED)
SC Biochemistry & Molecular Biology; Chemistry
GA AE3WR
UT WOS:001646144100001
PM 41436877
DA 2026-03-11
ER

PT J
AU Khan, N
   Vishvakarma, R
   Sharma, S
   Islam, T
   Raheja, Y
   Gaur, VK
   Sharma, P
AF Khan, Nida
   Vishvakarma, Reena
   Sharma, Swati
   Islam, Tayyab
   Raheja, Yashika
   Gaur, Vivek Kumar
   Sharma, Poonam
TI The Blue Revolution of Marine Waste transformation into Nutraceuticals:
   A Circular Bioeconomy Solution for Health and Sustainability
SO WASTE AND BIOMASS VALORIZATION
LA English
DT Review; Early Access
DE Marine waste valorization; Seafood discard; Life cycle assessment;
   Green-extraction techniques; Nutraceuticals
ID SUPERCRITICAL-FLUID EXTRACTION; POLYUNSATURATED FATTY-ACIDS; PROCESSING
   WASTE; BY-PRODUCTS; SARGASSUM-WIGHTII; IN-VITRO; FOOD; FUCOIDAN; CO2;
   ASTAXANTHIN
AB Marine waste, 'generated from fishery products, seaweeds, micro and macro algae' is a valuable yet underutilized resource, holds significant potential for the development of nutraceuticals. This review examines advanced extraction techniques for isolating high-value bioactive compounds from marine waste, including Supercritical Fluid Extraction (SFE), Ultrasound-Assisted Extraction (UAE), Microwave-Assisted Extraction (MAE), Enzyme-Assisted Extraction (EAE), Pressurized Liquid Extraction (PLE), and Membrane Separation Technologies (MST). These methodologies enhance nutraceuticals' extraction efficiency, yield, and purity, fostering sustainable eco-friendly processes. Nutraceuticals extracted from seafood waste can reduce the burden of the pharmaceutical industry. This approach significantly contributes to the development of a circular bioeconomy by transforming "trash into treasure". The bioactive compounds extracted from marine waste exhibit considerable potential in addressing major health issues such as cancer, cardiovascular diseases, diabetes, neurological disorders, and nutrient deficiencies. This approach aligns with various Sustainable Development Goals (SDG) viz. SDG 2 zero hunger, SDG 3 good health and well-being, SDG 6 clean water and sanitation, SDG 12 responsible production and consumption, SDG13 climate action, SDG14 life below water, SDG 15 life on land. Life cycle assessment reveals that valorization reduces carbon foot printing of the products, therefore, highlighting the critical role of marine waste-derived nutraceuticals in enhancing human health and emphasizing the importance of continued research in this promising field.
C1 [Khan, Nida] Surajmal Univ, Coll Agr & Environm Technol, Kiccha, Uttrakhand, India.
   [Khan, Nida; Vishvakarma, Reena; Sharma, Poonam] Integral Univ, Dept Bioengn, Lucknow, Uttar Pradesh, India.
   [Sharma, Swati] Integral Univ, Dept Biosci, Lucknow, Uttar Pradesh, India.
   [Islam, Tayyab; Raheja, Yashika; Gaur, Vivek Kumar] UNIST, Sch Energy & Chem Engn, Ulsan 44919, South Korea.
   [Gaur, Vivek Kumar] Amity Univ, Amity Inst Biotechnol, Noida, India.
C3 Integral University; Integral University; Ulsan National Institute of
   Science & Technology (UNIST); Amity University Noida
RP Sharma, P (corresponding author), Integral Univ, Dept Bioengn, Lucknow, Uttar Pradesh, India.
EM poonamaligarh@gmail.com
RI ; sharma, poonam/JPX-0764-2023; Gaur, Vivek/AGV-6484-2022; Vishvakarma,
   Reena/NCH-8890-2025
OI Sharma, Poonam/0000-0002-1075-6982; 
NR 124
TC 0
Z9 0
U1 6
U2 6
PU SPRINGER
PI DORDRECHT
PA VAN GODEWIJCKSTRAAT 30, 3311 GZ DORDRECHT, NETHERLANDS
SN 1877-2641
EI 1877-265X
J9 WASTE BIOMASS VALORI
JI Waste Biomass Valorization
PD 2025 DEC 22
PY 2025
DI 10.1007/s12649-025-03442-6
EA DEC 2025
PG 23
WC Environmental Sciences
WE Science Citation Index Expanded (SCI-EXPANDED)
SC Environmental Sciences & Ecology
GA AB5TF
UT WOS:001644240300001
DA 2026-03-11
ER

PT J
AU El-Saadony, MT
   Saad, AM
   Mohammed, DM
   Alkafaas, SS
   Abd El-Mageed, TA
   Fahmy, MA
   Ahmed, AE
   Algopishi, UB
   Abu-Elsaoud, AM
   Mosa, WFA
   Abuqamar, SF
   El-Tarabily, KA
AF El-Saadony, Mohamed T.
   Saad, Ahmed M.
   Mohammed, Dina Mostafa
   Alkafaas, Samar Sami
   Abd El-Mageed, Taia A.
   Fahmy, Mohamed A.
   Ahmed, Ahmed Ezzat
   Algopishi, Uthman Balgith
   Abu-Elsaoud, Abdelghafar Mohamed
   Mosa, Walid F. A.
   Abuqamar, Synan F.
   El-Tarabily, Khaled A.
TI Plant bioactive compounds: extraction, biological activities,
   immunological, nutritional aspects, food application, and human health
   benefits-A comprehensive review
SO FRONTIERS IN NUTRITION
LA English
DT Review
DE extraction techniques; feed additives; health prospects; immune system;
   natural preservatives; phytochemicals; phytocompounds; plant-derived
   bioactive compounds
ID PULSED-ELECTRIC-FIELD; SUPERCRITICAL-FLUID EXTRACTION;
   ULTRASOUND-ASSISTED EXTRACTION; ROSEMARY ROSMARINUS-OFFICINALIS;
   PRESSURIZED LIQUID EXTRACTION; SUBCRITICAL WATER EXTRACTION; POMEGRANATE
   PEEL EXTRACT; FRUIT BY-PRODUCTS; PHENOLIC-COMPOUNDS; ANTIOXIDANT
   ACTIVITY
AB In recent years, there has been a growing awareness of the importance of a nutritious diet for maintaining overall health. Among dietary components, plant-derived bioactive compounds have garnered significant attention due to their functional properties and potential to prevent various diseases. These bioactive constituents, although typically present in small quantities, provide substantial health benefits and are considered non-nutritive yet physiologically active components of the diet. Medicinal plants, vegetables, fruits, cereals, sauces, and spices have become focal points in nutritional research, owing to their diverse array of bioactive compounds. These compounds, including polyphenols, glucosinolates, carotenoids, terpenoids, alkaloids, saponins, vitamins, and dietary fibers, are increasingly recognized for their ability to reduce the risk of chronic diseases, as demonstrated by epidemiological studies. These molecules exhibit a broad spectrum of therapeutic activities, including antioxidant, anti-inflammatory, anti-atherogenic, antimicrobial, antithrombotic, cardioprotective, and vasodilatory activities. Despite their promising pharmacological and nutritional potential, the integration of plant-derived bioactive compounds into commercial products remains limited. Importantly, bioactive compounds that possess antioxidant and antimicrobial activities are increasingly acknowledged for their potential application as natural and environmentally sustainable food preservatives. The expanding interest in these applications underscores the critical need for efficient and standardized extraction methods. While conventional extraction techniques have been widely used, they often suffer from limitations such as low yield, degradation of heat-sensitive compounds, and high solvent consumption. To address these challenges, innovative and integrated extraction technologies have been developed, offering advantages such as enhanced extraction efficiency, reduced impurities, and lower environmental impact. These methods often employ reduced solvent use and energy input, aligning with sustainability goals. This review aims to provide a comprehensive overview of bioactive plant compounds by examining their extraction methods, biological and immunological activities, nutritional significance, food applications, and health benefits for humans.
C1 [El-Saadony, Mohamed T.; Fahmy, Mohamed A.] Zagazig Univ, Fac Agr, Dept Agr Microbiol, Zagazig, Egypt.
   [Saad, Ahmed M.] Zagazig Univ, Fac Agr, Dept Biochem, Zagazig, Egypt.
   [Mohammed, Dina Mostafa] Natl Res Ctr, Nutr & Food Sci Dept, Giza, Egypt.
   [Alkafaas, Samar Sami] Tanta Univ, Fac Sci, Dept Chem, Div Biochem,Mol Cell Biol Unit, Tanta, Egypt.
   [Abd El-Mageed, Taia A.] Fayoum Univ, Fac Agr, Soils & Water Dept, Al Fayyum, Egypt.
   [Ahmed, Ahmed Ezzat; Algopishi, Uthman Balgith] King Khalid Univ, Coll Sci, Dept Biol, Abha, Saudi Arabia.
   [Abu-Elsaoud, Abdelghafar Mohamed] Imam Mohammad Ibn Saud Islamic Univ IMSIU, Coll Sci, Dept Biol, Riyadh, Saudi Arabia.
   [Mosa, Walid F. A.] Alexandria Univ, Fac Agr, Plant Prod Dept Hort Pomol, Alexandria, Egypt.
   [Abuqamar, Synan F.; El-Tarabily, Khaled A.] United Arab Emirates Univ, Coll Sci, Dept Biol, Al Ain, U Arab Emirates.
C3 Egyptian Knowledge Bank (EKB); Zagazig University; Egyptian Knowledge
   Bank (EKB); Zagazig University; Egyptian Knowledge Bank (EKB); National
   Research Centre (NRC); Egyptian Knowledge Bank (EKB); Tanta University;
   Egyptian Knowledge Bank (EKB); Fayoum University; King Khalid
   University; Imam Mohammad Ibn Saud Islamic University (IMSIU); Egyptian
   Knowledge Bank (EKB); Alexandria University; United Arab Emirates
   University
RP Abuqamar, SF; El-Tarabily, KA (corresponding author), United Arab Emirates Univ, Coll Sci, Dept Biol, Al Ain, U Arab Emirates.
EM sabuqamar@uaeu.ac.ae; ktarabily@uaeu.ac.ae
RI AbuQamar, Synan/AAV-1229-2021; Algopishi, Uthman/KPY-1300-2024;
   El-Tarabily, Khaled/AAD-9835-2019; El-Mageed, Taia/AAG-2077-2019;
   Alkafaas, Samar/GXF-0300-2022; Saad, Ahmed/AAR-8410-2020; El-Saadony,
   Mohamed/ABG-6110-2021; mosa, walid/HGA-4078-2022; Mohammed, Dina
   Mostafa/M-2753-2017; Abu-Elsaoud, Abdelghafar/T-8603-2019; Fahmy,
   Mohamed/MYS-1370-2025
OI Fahmy, Mohamed/0000-0002-6863-5526
FU UAEU program of Advanced Research [12S169]; Khalifa Center for
   Biotechnology and Genetic Engineering-UAEU [31R286]; King Khalid
   University [2/330/46]
FX The author(s) declare that financial support was received for the
   research and/or publication of this article. This project was funded by
   the UAEU program of Advanced Research (grant number: 12S169) and Khalifa
   Center for Biotechnology and Genetic Engineering-UAEU, grant number
   31R286. The authors extend their appreciation to King Khalid University
   for funding this work through Large Research Project under grant number
   (R.G.P.2/330/46).
NR 676
TC 4
Z9 5
U1 7
U2 7
PU FRONTIERS MEDIA SA
PI LAUSANNE
PA AVENUE DU TRIBUNAL FEDERAL 34, LAUSANNE, CH-1015, SWITZERLAND
SN 2296-861X
J9 FRONT NUTR
JI Front. Nutr.
PD DEC 19
PY 2025
VL 12
AR 1659743
DI 10.3389/fnut.2025.1659743
PG 52
WC Nutrition & Dietetics
WE Science Citation Index Expanded (SCI-EXPANDED)
SC Nutrition & Dietetics
GA AM9XI
UT WOS:001651959400001
PM 41487672
OA Green Submitted, gold
DA 2026-03-11
ER

PT J
AU Mare, R
   Verardi, A
   Settino, M
   Mirarchi, A
   Greco, S
   Noto, FR
   Rago, M
   Musolino, V
   Montalcini, T
   Pujia, A
AF Mare, R.
   Verardi, A.
   Settino, M.
   Mirarchi, A.
   Greco, S.
   Noto, F. R.
   Rago, M.
   Musolino, V.
   Montalcini, T.
   Pujia, A.
TI Influence of Citrus flavonoids from food wastes on adipocyte
   function and glucose metabolism
SO APPLIED FOOD RESEARCH
LA English
DT Article
DE Citrus fruits; Polyphenols; Diabetes; Obesity
ID JUICE; ASSAY
AB Background: The growing interest in food waste valorisation has highlighted the potential of citrus by-products, rich in bioactive compounds. In particular, flavonoids contained in Citrus species from Southern Italy could represent a useful resource in the prevention and management of metabolic diseases such as obesity and type 2 diabetes. Methods: Eco-friendly extraction methods (maceration, ultrasound, supercritical CO2) were compared to isolate bioactive compounds from 11 species belonging to the genus Citrus. All extracts were analysed by UV-Vis spectrophotometric assays and HPLC. Subsequently, the antioxidant and alpha-amylase inhibitory activities, as well as the ability to modulate glucose metabolism and triglycerides accumulation in 3T3-L1 cells differentiated into adipocytes, were evaluated in the most effective extractions. Results: Ultrasound-assisted extraction maximized the flavonoids extraction, specially naringin and hesperidin. The extracts showed an antioxidant activity up to 56.18 +/- 0.87 %I, reduced the alpha-amylase activity up to 22.14 +/- 0.98 %, as well as approximately doubling glucose uptake (late ripening orange), finally almost completely inhibiting the adipocytes differentiation process. Conclusions: Citrus wastes appear to be promising sources of flavonoids with potential benefits against metabolic disorders. Flavonoids derived from Citrus by-products, particularly those with higher antioxidant potency, could be used to develop nutraceuticals and supplements with potential adjuvant effects in the prevention and treatment of metabolic-nutritional diseases such as obesity and diabetes.
C1 [Mare, R.; Mirarchi, A.; Greco, S.; Noto, F. R.; Pujia, A.] Univ Magna Gracia Catanzaro, Dept Med & Surg Sci, Catanzaro, Italy.
   [Verardi, A.] ENEA Italian Natl Agcy New Technol Energy & Sustai, SSPT AGROS BIOEC, SS Jonica 106,Km 419 500, I-75026 Rotondella, MT, Italy.
   [Settino, M.; Rago, M.; Montalcini, T.] Univ Magna Gracia Catanzaro, Dept Clin & Expt Med, Catanzaro, Italy.
   [Settino, M.] Univ Calabria, Dept Pharm & Hlth & Nutr Sci, Cosenza, Italy.
   [Musolino, V.] Univ Magna Gracia Catanzaro, Inst Res Food Safety & Hlth IRC FSH, Dept Hlth Sci, Lab Pharmaceut Biol, Catanzaro, Italy.
   [Montalcini, T.; Pujia, A.] Univ Magna Gracia Catanzaro, Res Ctr Prevent & Treatment Metab Dis, Catanzaro, Italy.
C3 Magna Graecia University of Catanzaro; Magna Graecia University of
   Catanzaro; University of Calabria; Magna Graecia University of
   Catanzaro; Magna Graecia University of Catanzaro
RP Noto, FR (corresponding author), Univ Magna Gracia Catanzaro, Dept Med & Surg Sci, Catanzaro, Italy.
EM mare@unicz.it; alessandra.verardi@enea.it; margiov.settino@gmail.com;
   a.mirarchi@unicz.it; simona.greco001@studenti.unicz.it;
   francescarita.noto@unicz.it; martina.rago@studenti.unicz.it;
   v.musolino@unicz.it; tmontalcini@unicz.it; pujia@unicz.it
RI Musolino, Vincenzo/AAC-6429-2022; Montalcini, Tiziana/AGV-1479-2022
OI Mare, Rosario/0000-0003-0881-4036; Mirarchi, Angela/0000-0002-5006-9933
FU Trisaia Research Center of the National Agency for New Technologies,
   Energy and Sustainable Development (ENEA)
FX The authors thank the Trisaia Research Center of the National Agency for
   New Technologies, Energy and Sustainable Development (ENEA) for
   providing pastazzo of Citrus paradisi Macfad yellow and pink varieties
   free of charge.
NR 37
TC 0
Z9 0
U1 1
U2 1
PU ELSEVIER
PI AMSTERDAM
PA RADARWEG 29, 1043 NX AMSTERDAM, NETHERLANDS
SN 2772-5022
J9 APPL FOOD RES
JI Appl. Food Res.
PD JUN
PY 2026
VL 6
IS 1
AR 101581
DI 10.1016/j.afres.2025.101581
EA DEC 2025
PG 10
WC Food Science & Technology
WE Emerging Sources Citation Index (ESCI)
SC Food Science & Technology
GA AI1SO
UT WOS:001648702200001
OA gold
DA 2026-03-11
ER

PT J
AU Pereira, CSGP
   Carpena, M
   Barreira, JCM
   Silva, CFC
   Prieto, MA
   Oliveira, MBPP
AF Pereira, Claudia S. G. P.
   Carpena, M.
   Barreira, Joao C. M.
   Silva, Cristiana F. C.
   Prieto, M. A.
   Oliveira, M. Beatriz P. P.
TI Bioactive metabolites from algae: occurrence, extraction techniques,
   functional properties, food applications and therapeutic prospects
SO FUTURE FOODS
LA English
DT Article
DE Algae; Bioactive compounds; Extraction technologies; Biofunctional
   applications
ID SUPERCRITICAL CO2 EXTRACTION; ENZYME-ASSISTED EXTRACTION; RECOVERY;
   POLYSACCHARIDES; DISRUPTION; SEAWEED; BIOMASS
AB This review critically summarizes the major algal-derived bioactive compounds, including phenolics compounds (e.g., phlorotannins, bromophenols, phenolic acids), sterols (e.g., fucosterol, beta-sitosterol), and polysaccharides (e. g., carrageenan, fucoidan, ulvan), as well as key pigments such as astaxanthin, beta-carotene, lutein, violaxanthin, zeaxanthin, and chlorophylls. In addition, state-of-the-art extraction technologies including supercritical fluid extraction, pressurized liquid extraction, ultrasound assisted, microwave assisted, surfactant assisted, and enzyme assisted extractions, and carbon dioxide-expanded liquids) were systematically compared considering key parameters such as yield, versatility, compound selectivity, extract quality, cost-effectiveness, technical complexity, operational conditions, and sustainability principles. Based on this comparative evaluation, ultrasound assisted extraction emerged as the most versatile among advanced technologies, same as enzyme assisted extraction within ulterior techniques. The potential incorporation of these bioactive compounds into novel algaebased food systems, either as functional ingredients or texturizing agents, was also discussed. Moreover, their relevance in alternative therapeutic applications was also highlighted, with a proof-of-concept focused on the antiviral potential of sulfated polysaccharides (carrageenan, fucoidan, and ulvan). Overall, algae-based ingredients were found to be promising biofunctional agents for innovative food products, nutraceutical formulations, and therapeutic alternatives.
C1 [Pereira, Claudia S. G. P.; Silva, Cristiana F. C.; Oliveira, M. Beatriz P. P.] Univ Porto, Fac Pharm, Dept Chem Sci, REQUIMTE LAQV, Rua Jorge Viterbo Ferreira 228, P-4050313 Porto, Portugal.
   [Carpena, M.; Prieto, M. A.] Univ Vigo, Inst Agroecoloxia & Alimentac IAA CITEXVI, Dept Analyt Chem & Food Sci, Nutr & Bromatol Grp, Vigo 36310, Spain.
   [Barreira, Joao C. M.] Polytech Inst Braganca, Mt Res Ctr CIMO, ESA, Campus Santa Apolonia, P-5300253 Braganca, Portugal.
C3 Universidade do Porto; Universidade de Vigo; Instituto Politecnico de
   Braganca
RP Barreira, JCM (corresponding author), Polytech Inst Braganca, Mt Res Ctr CIMO, ESA, Campus Santa Apolonia, P-5300253 Braganca, Portugal.
EM jbarreira@ipb.pt
RI Barreira, João/D-8269-2013; Carpena Rodríguez, María/JGD-8937-2023;
   Oliveira, Beatriz/D-9025-2013
OI Carpena Rodríguez, María/0000-0002-4819-7856; Oliveira,
   Beatriz/0000-0002-6767-6596
FU University of Porto; National funds from FCT/MECI (Fundacao para a
   Ciencia e a Tecnologia and Ministerio da Educacao, Ciencia e Inovacao)
   [UID/50006, UID/00690/2025, UID/PRR/00690/2025]; Centro de Investigacao
   de Montanha (CIMO) [LA/P/0007/2020]; Associate Laboratory for
   Sustainability and Technology in Mountain Regions (SusTEC)
FX The publication fee was funded by the University of Porto. This work was
   also supported by National funds from FCT/MECI (Fundacao para a Ciencia
   e a Tecnologia and Ministerio da Educacao, Ciencia e Inovacao) through
   project UID/50006-Laboratorio Associado para a Quimica Verde e Processos
   Limpos (LAQV-REQUIMTE) , and projects UID/00690/2025
   (10.54499/UID/00690/2025) and UID/PRR/00690/2025-Centro de Investigacao
   de Montanha (CIMO) , and LA/P/0007/2020 (10.54499/LA/P/0007/2020)
   -Associate Laboratory for Sustainability and Technology in Mountain
   Regions (SusTEC) .
NR 221
TC 0
Z9 0
U1 3
U2 3
PU ELSEVIER
PI AMSTERDAM
PA RADARWEG 29, 1043 NX AMSTERDAM, NETHERLANDS
SN 2666-8335
J9 FUTURE FOODS
JI Future Foods
PD JUN
PY 2026
VL 13
AR 100866
DI 10.1016/j.fufo.2025.100866
EA DEC 2025
PG 21
WC Food Science & Technology
WE Emerging Sources Citation Index (ESCI)
SC Food Science & Technology
GA AI4RK
UT WOS:001648902000001
OA gold
DA 2026-03-11
ER

PT J
AU Salta, D
   Wang, DH
   Du, XF
AF Salta, Daniel
   Wang, Danhui
   Du, Xiaofen
TI Biotechnological Methods of Upcycling Grape Pomace for Food Use-A Review
SO ACS FOOD SCIENCE & TECHNOLOGY
LA English
DT Review
DE grape pomace; waste valorization; waste upcycling; fermentation;
   biotechnology; green processing
ID ULTRASOUND-ASSISTED EXTRACTION; SUPERCRITICAL-FLUID EXTRACTION;
   POLYPHENOLS RECOVERY; BIOACTIVE COMPOUNDS; TARTARIC ACID; SEED OIL;
   QUALITY; WASTES; RED; BIOCONVERSION
AB Grape pomace (GP), the major waste product of wine production, accounts for over 3.4 million tons annually and contains valuable bioactive chemicals. As sustainability becomes increasingly important, GP remains an underutilized resource with significant potential for the food industry. This review aims to discuss key barriers for upcycling GP, current extraction and fermentation methods, potential applications in food, and future perspectives. Among the approaches of chemical, physical, and biotechnological extraction processes, biotechnology such as enzyme-assisted extraction and fermentation can not only extract existing compounds from GP but also transform GP into other valuable compounds. However, there continues to be a large gap between literature and industry as cost-effective production methods for high value products have yet to perform at large scales. Fermentation is promising due to its potential to generate natural bioactive metabolites, ingredients, and foods, aligning with cleanlabel consumer trends. Thus, GP represents a valuable opportunity for sustainable innovation in food applications.
C1 [Salta, Daniel; Wang, Danhui; Du, Xiaofen] Texas Womans Univ, Dept Nutr & Food Sci, Denton, TX 76209 USA.
C3 Texas Womans University
RP Du, XF (corresponding author), Texas Womans Univ, Dept Nutr & Food Sci, Denton, TX 76209 USA.
EM xdu@twu.edu
OI Du, Xiaofen/0000-0003-1596-5684
FU Texas Woman's University-Chancellor's Research Faculty Scholar (CRFS)
   Program
FX This study was mainly supported by Texas Woman's University-Chancellor's
   Research Faculty Scholar (CRFS) Program 2022-2023.
NR 147
TC 0
Z9 0
U1 5
U2 5
PU AMER CHEMICAL SOC
PI WASHINGTON
PA 1155 16TH ST, NW, WASHINGTON, DC 20036 USA
EI 2692-1944
J9 ACS FOOD SCI TECHNOL
JI ACS Food Sci. Technol.
PD JAN 16
PY 2026
VL 6
IS 1
BP 3
EP 14
DI 10.1021/acsfoodscitech.5c00634
EA DEC 2025
PG 12
WC Food Science & Technology
WE Emerging Sources Citation Index (ESCI)
SC Food Science & Technology
GA CE1RM
UT WOS:001642297100001
DA 2026-03-11
ER

PT J
AU Mpalanzi, VT
   Zhang, M
   Sundarsingh, A
   Mujumdar, AS
   Rui, LM
AF Mpalanzi, Victoria T.
   Zhang, Min
   Sundarsingh, Anjelina
   Mujumdar, Arun S.
   Rui, Luming
TI AI-driven optimization of bioactive compounds extraction from food
   byproducts: research progress and application prospect
SO CRITICAL REVIEWS IN FOOD SCIENCE AND NUTRITION
LA English
DT Review; Early Access
DE Artificial intelligence; bioactive compounds; conventional methods; food
   byproducts; green extraction methods
ID RESPONSE-SURFACE METHODOLOGY; MICROWAVE-ASSISTED EXTRACTION;
   ANTIOXIDANT; WASTES; FRUIT
AB Food byproducts are rich in bioactive compounds with nutritional and preservation benefits, yet conventional extraction methods are limited by high solvent use, time-consuming, and poor scalability. Green technologies such as ultrasound-assisted extraction (UAE), supercritical fluid extraction (SFE), and microwave-assisted extraction (MAE) offer sustainable alternatives but require precise optimization of complex, non-linear parameters. This review highlights artificial intelligence (AI) as a transformative tool to overcome these challenges by enabling predictive modeling, real-time optimization, and intelligent process control of extraction processes. Unlike previous reviews focusing mainly on green extraction techniques, this work uniquely synthesizes recent progress on AI-driven approaches. It critically compares their performance against traditional methods such as response Surface methodology. Case studies include how AI models, including artificial neural networks, support vector regression, and hybrid algorithms, deliver higher yields, lower energy use, and improved reproducibility. The review further addresses industrial applications, regulatory gaps, and commercialization challenges, offering future research directions for scalable and interpretable AI frameworks. Combining sustainability, efficiency, and innovation, this review positions AI-driven extraction as a frontier for advancing functional food development and circular bioeconomy strategies.
C1 [Mpalanzi, Victoria T.; Zhang, Min; Sundarsingh, Anjelina; Rui, Luming] Jiangnan Univ, Sch Food Sci & Technol, State Key Lab Food Sci & Resources, Wuxi, Jiangsu, Peoples R China.
   [Mpalanzi, Victoria T.] Jiangnan Univ, Jiangsu Prov Int Joint Lab Fresh Food Smart Proc &, Wuxi, Jiangsu, Peoples R China.
   [Zhang, Min] Jiangnan Univ, China Gen Chamber Commerce Key Lab Fresh, Food Proc & Preservat, Wuxi, Jiangsu, Peoples R China.
   [Mujumdar, Arun S.] McGill Univ, Dept Bioresource Engn, Macdonald Campus, Quebec City, PQ, Canada.
   [Rui, Luming] Yechun Food Prod & Distribut Co Ltd, Yangzhou, Jiangsu, Peoples R China.
C3 Jiangnan University; Jiangnan University; Jiangnan University; McGill
   University
RP Zhang, M (corresponding author), Jiangnan Univ, Sch Food Sci & Technol, State Key Lab Food Sci & Resources, Wuxi, Jiangsu, Peoples R China.; Zhang, M (corresponding author), Jiangnan Univ, China Gen Chamber Commerce Key Lab Fresh, Food Proc & Preservat, Wuxi, Jiangsu, Peoples R China.
EM min@jiangnan.edu.cn
FU Fundamental Research Funds for the Central Universities [JUSRP202416005,
   2022YFD2100600]; National Key Research and Development Program of China
   [2022YFD2100600]
FX Fundamental Research Funds for the Central Universities
   10.13039/501100012226 No. 2022YFD2100600; Jiangsu Province (China)
   Science and Technology Plan Special Fund Project 10.13039/501100002949
   No:BZ2024026, JUSRP202416005.
NR 238
TC 0
Z9 0
U1 8
U2 8
PU TAYLOR & FRANCIS INC
PI PHILADELPHIA
PA 530 WALNUT STREET, STE 850, PHILADELPHIA, PA 19106 USA
SN 1040-8398
EI 1549-7852
J9 CRIT REV FOOD SCI
JI Crit. Rev. Food Sci. Nutr.
PD 2025 DEC 17
PY 2025
DI 10.1080/10408398.2025.2604196
EA DEC 2025
PG 25
WC Food Science & Technology; Nutrition & Dietetics
WE Science Citation Index Expanded (SCI-EXPANDED)
SC Food Science & Technology; Nutrition & Dietetics
GA AJ2QJ
UT WOS:001649440100001
PM 41454564
DA 2026-03-11
ER

PT J
AU Ronie, ME
   Prihanto, AA
   Aziz, AHA
   Sarjadi, MS
   Mokhtar, RAM
   Putra, NR
   Salim, MS
   Zainol, MK
   Mamat, H
AF Ronie, Macdalyna Esther
   Prihanto, Asep Awaludin
   Aziz, Ahmad Hazim Abdul
   Sarjadi, Mohd Sani
   Mokhtar, Ruzaidi Azli Mohd
   Putra, Nicky Rahmana
   Salim, Mohd Sabrie
   Zainol, Mohd Khairi
   Mamat, Hasmadi
TI Rice bran oil extraction via supercritical fluids: Composition
   diversity, process fundamentals, and emerging challenges
SO FOOD AND HUMANITY
LA English
DT Article
DE Rice bran oil; Rice bran; Supercritical fluid extraction; Carbon
   dioxide; gamma-oryzanol
ID MICROWAVE-ASSISTED EXTRACTION; CARBON-DIOXIDE EXTRACTION; LIFE-CYCLE
   ASSESSMENT; SOLVENT-EXTRACTION; GAMMA-ORYZANOL; ANTIOXIDANT PROPERTIES;
   CO2 EXTRACTION; PARTICLE-SIZE; VITAMIN-E; SEED OIL
AB With the continuous growth of the global population and the increasing demand for staple foods, rice production is expected to expand, resulting in more extensive rice processing activities and, consequently, greater generation of by-products such as rice bran (RB). Rice bran oil (RBO), extracted from RB, is highly valued for its favourable fatty acid profile and diverse bioactive compounds, positioning it among the healthiest edible oils. The composition of RBO, particularly its fatty acid profile, is influenced by several factors, including rice variety, geographical origin, climate conditions, and processing methods. Supercritical fluid extraction (SFE), particularly using carbon dioxide (CO2), has emerged as a green and efficient approach for RBO extraction. This technique offers notable advantages over conventional methods by preserving heat-sensitive bioactive compounds, improving oil quality, and minimising environmental impact. Several parameters are critical in determining the efficiency of SFE, with reported ranges in the literature including temperature (40 - 80 degrees C), pressure (25 - 50 MPa), CO2 flow rate (0.01 - 1.0 L/min), co-solvent concentration (0.4 - 30 %), particle size (14-1670 mu m), and extraction time (30 - 120 min). Pre-treatment techniques, such as drying, germination and enzymatic treatment, can facilitate oil release from the bran matrix and enhance the recovery of nutritionally valuable compounds. The potential of SFE to support sustainable RBO production underscores this review, which focuses on the compositional, technological, and strategic aspects of RBO extraction, with particular emphasis on its role in advancing zero-waste initiatives.
C1 [Ronie, Macdalyna Esther; Aziz, Ahmad Hazim Abdul; Mamat, Hasmadi] Univ Malaysia Sabah, Fac Food Sci & Nutr, Kota Kinabalu 88400, Sabah, Malaysia.
   [Prihanto, Asep Awaludin] Brawijaya Univ, Fac Fisheries & Marine Sci, Dept Fishery Prod Technol, Malang 65145, East Java, Indonesia.
   [Sarjadi, Mohd Sani] Univ Malaysia Sabah, Fac Sci & Nat Resources, Kota Kinabalu 88400, Sabah, Malaysia.
   [Mokhtar, Ruzaidi Azli Mohd] Univ Malaysia Sabah, Biotechnol Res Inst, Kota Kinabalu 88400, Sabah, Malaysia.
   [Putra, Nicky Rahmana] Higher Coll Technol HCT, Fac Engn Technol & Sci, Abu Dhabi, U Arab Emirates.
   [Salim, Mohd Sabrie] Agr Res Ctr Tuaran ARC, Peti Surat 3, Tuaran 89207, Sabah, Malaysia.
   [Zainol, Mohd Khairi] Univ Malaysia Terengganu, Fac Fisheries & Food Sci, Kuala Nerus 21030, Terengganu, Malaysia.
C3 Universiti Malaysia Sabah; Brawijaya University; Universiti Kebangsaan
   Malaysia; Universiti Malaysia Sabah; Universiti Malaysia Sabah;
   Universiti Malaysia Terengganu
RP Mamat, H (corresponding author), Univ Malaysia Sabah, Fac Food Sci & Nutr, Kota Kinabalu 88400, Sabah, Malaysia.
EM idamsah@ums.edu.my
RI Ronie, Macdalyna Esther/KYQ-8377-2024; SARJADI, MOHD/I-5825-2016; Abdul
   Aziz, Ahmad Hazim/AAB-1467-2021; Mamat, Hasmadi/I-5852-2016; Mokhtar,
   Ruzaidi/B-7367-2012; Putra, Nicky/HOH-4256-2023; Zainol,
   Khairi/N-2098-2018
OI Ronie, Macdalyna Esther/0000-0001-7512-7397; 
FU Skim Dana Nic Universiti Malaysia Sabah (UMS) [DN22104]
FX This work was supported by Skim Dana Nic Universiti Malaysia Sabah (UMS)
   , DN22104.
NR 217
TC 0
Z9 0
U1 2
U2 2
PU ELSEVIER
PI AMSTERDAM
PA RADARWEG 29, 1043 NX AMSTERDAM, NETHERLANDS
EI 2949-8244
J9 FOOD HUMANITY
JI Food Humanit.
PD MAY
PY 2026
VL 6
AR 100963
DI 10.1016/j.foohum.2025.100963
EA DEC 2025
PG 22
WC Food Science & Technology
WE Emerging Sources Citation Index (ESCI)
SC Food Science & Technology
GA AB1NG
UT WOS:001643953700001
DA 2026-03-11
ER

PT J
AU Mushtaq, M
   Amin, QA
   Wani, TA
   Bhat, TA
   Parveen, S
   Beigh, MA
AF Mushtaq, Madikha
   Amin, Quraazah Akeemu
   Wani, Towseef Ahmad
   Bhat, Tashooq Ahmad
   Parveen, Shahnaz
   Beigh, Mushtaq Ahmad
TI Supercritical fluid extraction and micro-encapsulation of
   Saussurea costus roots for next gen functional foods:
   antioxidant potential, surface morphology and anti-diabetic potential
SO FOOD CHEMISTRY
LA English
DT Article
DE Extraction; Microencapsulation; Anti-diebetic potential; Functional food
ID BIOACTIVE COMPOUNDS; SOLUBILITY; STRATEGIES; ALGINATE; POWDER
AB The Indo-Himalayan region (IHR) is a biodiversity hotspot, home to numerous endangered medicinal plants, including Saussurea costus, a critically endangered species known for its therapeutic properties. This study aimed to standardize the extraction of bioactive compounds from S. costus roots using supercritical fluid extraction and stabilize the extracts through freeze-drying. The standardized extract was encapsulated using casein, gum Arabic, and carboxy methyl cellulose (CMC) to enhance stability and functionality. Casein-encapsulated extract exhibited superior antioxidant activity, flow properties, and retention of bioactive compounds compared to other encapsulants. FTIR analysis demonstrated the presence of more functional groups contributing to enhanced structural integrity. The casein encapsulated extract also demonstrated significant anti-diabetic potential, with high inhibition of alpha-amylase and alpha-glucosidase activities, as well as enhanced glucose uptake in HepG2 cells. The study underscores the importance of advanced extraction and encapsulation techniques in preserving the bioactivity of plant-based compounds, offering a sustainable approach to developing health-promoting functional foods.
C1 [Mushtaq, Madikha; Amin, Quraazah Akeemu; Wani, Towseef Ahmad; Bhat, Tashooq Ahmad; Parveen, Shahnaz; Beigh, Mushtaq Ahmad] SKUAST Kashmir, Div Food Sci & Technol, Shalimar 190025, India.
C3 Sher-e-Kashmir University of Agricultural Sciences & Technology of
   Kashmir (SKUAST Kashmir)
RP Bhat, TA (corresponding author), SKUAST Kashmir, Div Food Sci & Technol, Shalimar 190025, India.
NR 59
TC 2
Z9 2
U1 9
U2 9
PU ELSEVIER SCI LTD
PI London
PA 125 London Wall, London, ENGLAND
SN 0308-8146
EI 1873-7072
J9 FOOD CHEM
JI Food Chem.
PD DEC 15
PY 2025
VL 495
AR 146290
DI 10.1016/j.foodchem.2025.146290
EA DEC 2025
PN 1
PG 11
WC Chemistry, Applied; Food Science & Technology; Nutrition & Dietetics
WE Science Citation Index Expanded (SCI-EXPANDED)
SC Chemistry; Food Science & Technology; Nutrition & Dietetics
GA 8AI7D
UT WOS:001583927500002
PM 40929987
DA 2026-03-11
ER

PT J
AU Kammeekum, P
   Charles, AL
   Abdillah, AA
AF Kammeekum, Panittra
   Charles, Albert Linton
   Abdillah, Annur Ahadi
TI Combined enzyme-assisted aqueous extraction and supercritical CO2
   produces Rice bran oil with enhanced bioactive compounds and antioxidant
   activity
SO FOOD CHEMISTRY
LA English
DT Article
DE Rice bran oil extraction; alpha-tocopherol; Antioxidant activity;
   Enzyme-assisted extraction; Supercritical carbon dioxide extraction;
   Food production
ID CARBON-DIOXIDE EXTRACTION; FATTY-ACID-COMPOSITION; GAMMA-ORYZANOL;
   PHENOLIC ANTIOXIDANTS; FLUID EXTRACTION; REFINING PROCESS; QUALITY;
   STABILITY; TECHNOLOGY; TOCOLS
AB Rice bran (RB), a by-product of rice milling, is rich in bioactive compounds like gamma-oryzanol and vitamin E. This study aimed to optimize enzyme-assisted aqueous extraction (EAAE) of rice bran oil (RBO) by employing response surface methodology to produce RBO using a combination of EAAE and supercritical CO2 (EAAE+SCCO2) and compared the results with hexane extraction (HE). Optimized EAAE conditions (4:1 alcalase to pentopan, pH 7, 40 degrees C) indicated enhanced antioxidant activity and oil quality. Although HE gave the highest yield (9.03 %), EAAE+SC-CO2 retained higher levels of gamma-oryzanol (26.30 mg/g oil) and alpha-tocopherol (13.50 mg/g oil), and showed superior antioxidant activities (DPPH 6.53 mg TE/g oil; ABTS 14.37 mg TE/g oil; FRAP 2.98 mg TE/g oil; EC50 4.60 mg/mL), saturated fatty acid (19.30 %), and oxidative stability. These findings suggested that EAAE+SC-CO2 is a promising green alternative to HE for producing high-quality, antioxidant-rich RBO.
C1 [Kammeekum, Panittra; Charles, Albert Linton] Natl Pingtung Univ Sci & Technol NPUST, Dept Trop Agr & Int Cooperat, Pingtung 912301, Taiwan.
   [Abdillah, Annur Ahadi] Univ Airlangga, Fac Fisheries & Marine, Dept Marine, Campus C UNAIR, Surabaya 60115, Indonesia.
   [Abdillah, Annur Ahadi] Univ Airlangga, Fac Fisheries & Marine, Res Grp Postharvest Proc Technol & Bioprod, Mulyorejo 60115, Surabaya, Indonesia.
C3 Airlangga University; Airlangga University
RP Charles, AL (corresponding author), Natl Pingtung Univ Sci & Technol NPUST, Dept Trop Agr & Int Cooperat, Pingtung 912301, Taiwan.
EM alcharles@mail.npust.edu.tw
RI Abdillah, Annur/V-6895-2019
NR 84
TC 0
Z9 0
U1 10
U2 10
PU ELSEVIER SCI LTD
PI London
PA 125 London Wall, London, ENGLAND
SN 0308-8146
EI 1873-7072
J9 FOOD CHEM
JI Food Chem.
PD DEC 15
PY 2025
VL 495
AR 146635
DI 10.1016/j.foodchem.2025.146635
EA DEC 2025
PN 3
PG 11
WC Chemistry, Applied; Food Science & Technology; Nutrition & Dietetics
WE Science Citation Index Expanded (SCI-EXPANDED)
SC Chemistry; Food Science & Technology; Nutrition & Dietetics
GA 8VE7F
UT WOS:001598114300017
PM 41072221
DA 2026-03-11
ER

PT J
AU Hizar, SAK
   Putra, NR
   Kobun, R
   Amin, SFM
   Roslan, J
   Ronie, ME
   Zaini, MAA
   Mamat, H
   Aziz, AHA
AF Hizar, Sarah Aisyah Khurun
   Putra, Nicky Rahmana
   Kobun, Rovina
   Amin, Siti Faridah Mohd
   Roslan, Jumardi
   Ronie, Macdalyna Esther
   Zaini, Muhammad Abbas Ahmad
   Mamat, Hasmadi
   Aziz, Ahmad Hazim Abdul
TI Subcritical water extraction on phenolic, flavonoid and antioxidant
   activity from Orthosiphon Stamineus leaves: Experimental
   and optimization
SO JOURNAL OF ENGINEERING RESEARCH
LA English
DT Article
DE Subcritical water extraction; Optimization; orthosiphon stamineus;
   Box-behnken design; Antioxidant
ID SUPERCRITICAL CARBON-DIOXIDE; BIOACTIVE COMPOUNDS
AB Orthosiphon stamineus is rich in phenolic and flavonoid compounds, contributing to its antioxidant properties. This study focuses optimizes the extraction of bioactive compounds from Orthosiphon stamineus leaves using subcritical water (SCW) extraction. Response surface methodology was employed, with temperature (120-180 degrees C), flow rate (2-8 mL min-1), and extraction time (5-15 min) as independent variables. Dependent variables included extract yield, total phenolic compounds (TPC), total flavonoid compounds (TFC), and antioxidant activity (AA). Optimal conditions were found at 148 degrees C, 5.1 mL min-1, and 10.5 min, resulting in a maximum yield of 317.6 mg g-1, TPC of 12.71 mg 100 g-1, TFC of 74.09 mg 100 g-1, and AA of 87.48 %. The research highlights the significant influence of temperature as the most crucial parameter, followed by flow rate and extraction time, in achieving the highest yield and bioactive compound content. This investigation holds potential implications for the food processing industry, showcasing the relevance of optimizing extraction conditions to enhance the nutritional and functional properties of natural ingredients like Orthosiphon stamineus in food products.
C1 [Hizar, Sarah Aisyah Khurun; Kobun, Rovina; Amin, Siti Faridah Mohd; Roslan, Jumardi; Ronie, Macdalyna Esther; Mamat, Hasmadi; Aziz, Ahmad Hazim Abdul] Univ Malaysia Sabah, Fac Food Sci & Nutr, Kota Kinabalu 88400, Sabah, Malaysia.
   [Putra, Nicky Rahmana] Natl Res & Innovat Agcy BRIN, Res Ctr Pharmaceut Ingredients & Tradit Med, Jawa Barat 16911, Indonesia.
   [Zaini, Muhammad Abbas Ahmad] Univ Teknol Malaysia, Ibnu Sina Inst Sci & Ind Res, Ctr Lipids Engn & Appl Res CLEAR, Johor Baharu 81310, Malaysia.
   [Mamat, Hasmadi; Aziz, Ahmad Hazim Abdul] Univ Malaysia Sabah, Seaweed Res Lab, Kota Kinabalu 88400, Sabah, Malaysia.
C3 Universiti Malaysia Sabah; National Research & Innovation Agency of
   Indonesia (BRIN); Universiti Teknologi Malaysia; Universiti Malaysia
   Sabah
RP Aziz, AHA (corresponding author), Univ Malaysia Sabah, Fac Food Sci & Nutr, Kota Kinabalu 88400, Sabah, Malaysia.
EM hazim.aziz@ums.edu.my
RI Abdul Aziz, Ahmad Hazim/AAB-1467-2021; Ronie, Macdalyna/KYQ-8377-2024;
   rahmana putra, nicky/HOH-4256-2023; Mamat, Hasmadi/I-5852-2016; Amin,
   Siti/AAX-4322-2020; Rovina, Kobun/AAA-5054-2019
OI rahmana putra, nicky/0000-0003-4886-496X; 
FU Universiti Malaysia Sabah [SLB2242]
FX The authors would like to acknowledge the Universiti Malaysia Sabah for
   providing a research grant (SLB2242) and Centre of Lipids Engineering
   and Applied Research, Universiti Teknologi Malaysia for providing the
   research area.
NR 43
TC 2
Z9 2
U1 1
U2 1
PU ACADEMIC PUBLICATION COUNCIL
PI KHALDIYA
PA PO BOX 17225, KHALDIYA 72453, KUWAIT
SN 2307-1877
EI 2307-1885
J9 J ENG RES-KUWAIT
JI J. Eng. Res.
PD DEC
PY 2025
VL 13
IS 4
BP 2801
EP 2808
DI 10.1016/j.jer.2024.10.001
EA DEC 2025
PG 8
WC Engineering, Multidisciplinary
WE Science Citation Index Expanded (SCI-EXPANDED)
SC Engineering
GA Y3301
UT WOS:001641500200001
OA gold
DA 2026-03-11
ER

PT J
AU Cui, JT
   Liu, HY
   Wu, HH
   Li, DJ
   Liu, CJ
   Zhang, J
   Huang, WY
   Ma, YH
AF Cui, Jingtao
   Liu, Haiyan
   Wu, Haihong
   Li, Dajing
   Liu, Chunju
   Zhang, Jun
   Huang, Wuyang
   Ma, Yanhong
TI Subcritical butane fluid extraction enhances the quality of sea
   buckthorn seed oil: A multi-omics comparative study of extraction
   techniques
SO FOOD CHEMISTRY
LA English
DT Article
DE Sea buckthorn seed oil; Different extraction methods; Foodomics
   analysis; Non-volatile metabolites; Volatile metabolites
ID CARBON-DIOXIDE EXTRACTION; OXIDATIVE STABILITY; BIOACTIVE COMPOUNDS;
   FATTY-ACID; IN-VITRO; L. OIL; YIELD; OPTIMIZATION
AB Sea buckthorn seed oil (SBSO) is a valuable edible oil with considerable pharmacological value; however, the impact of extraction techniques on its comprehensive quality profile is not fully understood. This study employed multi-omics approaches to systematically evaluate the effects of solvent extraction, microwave-assisted solvent extraction, supercritical carbon dioxide extraction (SPFE), and subcritical butane extraction (SCFE) on the overall quality of SBSO. SCFE produced oils with the lowest acid (2.30 mg KOH/g) and peroxide (1.63 meq O2/ kg) values, the highest polyunsaturated fatty acid content (70.77 %), and markedly reduced fatty acyl levels (0.39-0.52-fold compared to other methods). Moreover, SCFE-derived oils contained higher levels of shikimates and phenylpropanoids (1.03-1.68-fold), and terpenoids (1.15-1.37-fold), and showed superior retention of volatile compounds (126.94 mu g/g), especially esters (42.02 mu g/g), alcohols (18.49 mu g/g), and terpenes (21.80 mu g/ g). Overall, SCFE yielded high-quality SBSO with enhanced oxidative stability, enriched bioactive metabolites, and a distinctive aroma profile, demonstrating its potential as a green and efficient extraction technology for the production of functional SBSO-derived products.
C1 [Cui, Jingtao; Wu, Haihong; Li, Dajing; Liu, Chunju; Huang, Wuyang; Ma, Yanhong] Jiangsu Acad Agr Sci, Inst Agroprod Proc, Nanjing 210014, Peoples R China.
   [Cui, Jingtao] Hainan Univ, Sch Food Sci & Engn, Haikou 570228, Peoples R China.
   [Liu, Haiyan] Work Forestry Adm Stn Kirgiz Autonomous Prefecture, Artush 845350, Peoples R China.
   [Zhang, Jun] Xinjiang Sea Buckthorn Deep Proc Engn Technol Res, Aheqi 843500, Peoples R China.
C3 Jiangsu Academy of Agricultural Sciences; Hainan University
RP Huang, WY; Ma, YH (corresponding author), Jiangsu Acad Agr Sci, Inst Agroprod Proc, Nanjing 210014, Peoples R China.
EM wuyanghuang@hotmail.com; ma_yhhyy@jaas.ac.cn
RI 刘, 冰/AHB-0752-2022; HUANG, Wuyang/ABH-5066-2020
FU Key research and development task of Xinjiang Autonomous Region
   [2023B02028]
FX This research was supported by the special project of key research and
   development task of Xinjiang Autonomous Region [2023B02028] .
NR 47
TC 0
Z9 0
U1 13
U2 13
PU ELSEVIER SCI LTD
PI London
PA 125 London Wall, London, ENGLAND
SN 0308-8146
EI 1873-7072
J9 FOOD CHEM
JI Food Chem.
PD JAN 30
PY 2026
VL 500
AR 147479
DI 10.1016/j.foodchem.2025.147479
EA DEC 2025
PG 18
WC Chemistry, Applied; Food Science & Technology; Nutrition & Dietetics
WE Science Citation Index Expanded (SCI-EXPANDED)
SC Chemistry; Food Science & Technology; Nutrition & Dietetics
GA Z2058
UT WOS:001642378800001
PM 41389634
DA 2026-03-11
ER

PT J
AU Abd Elgadir, M
   Alhudhaibi, AM
   Abdallah, EM
   Adiletta, G
AF Abd Elgadir, M.
   Alhudhaibi, Abdulrahman Mohammed
   Abdallah, Emad M.
   Adiletta, Giuseppina
TI Plant-based preservation of meat: a critical narrative review of
   bioactive extracts, essential oils, and next-generation delivery systems
SO FRONTIERS IN SUSTAINABLE FOOD SYSTEMS
LA English
DT Review
DE active packaging; antimicrobial activity; essential oils; meat
   preservation; oxidative stability; plants; smart packaging
ID ROSMARINUS-OFFICINALIS L.; GRAPE SEED EXTRACT; SHELF-LIFE; NATURAL
   ANTIOXIDANTS; GREEN TEA; QUALITY; FOODS; SAFETY; BEEF; TECHNOLOGIES
AB The increasing demand for natural and sustainable food preservatives has driven growing interest in plant-derived bioactives as alternatives to synthetic additives such as nitrites and sulfites. Essential oils (EOs) and plant extracts, especially from rosemary (Rosmarinus officinalis), oregano (Origanum vulgare), Thyme (Thymus vulgaris) and clove (Syzygium aromaticum), exhibit strong antimicrobial and antioxidant activities that inhibit lipid oxidation, control spoilage and pathogenic bacteria, and extend meat shelf life during refrigerated storage. This review critically examines the mechanisms of key phytochemicals (phenolics, terpenoids, and flavonoids) and recent technological advances enhancing their performance. Emerging strategies such as nanoemulsions, electrospun nanofibers, biopolymer coatings, and smart packaging enable controlled release and improved stability of bioactives while reducing sensory impact. Green extraction methods, including supercritical CO2 and ultrasound-assisted techniques, further contribute to the recovery of heat-sensitive compounds with reduced environmental footprint. Despite these advances, several barriers, such as compositional variability, production cost, and regulatory uncertainty, continue to limit large-scale implementation. Addressing these challenges will require integrated research combining toxicological validation, life-cycle assessment, and synergistic formulation with non-thermal preservation methods. By linking breakthroughs in nanotechnology and green chemistry with industrial scalability, this review reframes plant-based meat preservation as a multifunctional, intelligent, and sustainable system, offering a roadmap for developing safe, efficient, and eco-friendly alternatives to conventional preservatives in the global meat industry.
C1 [Abd Elgadir, M.] Qassim Univ, Coll Agr & Food, Dept Food Sci & Human Nutr, Buraydah, Saudi Arabia.
   [Alhudhaibi, Abdulrahman Mohammed] Imam Mohammad Ibn Saud Islamic Univ IMSIU, Coll Sci, Dept Biol, Riyadh, Saudi Arabia.
   [Abdallah, Emad M.] Qassim Univ, Coll Sci, Dept Biol, Buraydah, Saudi Arabia.
   [Adiletta, Giuseppina] Sapienza Univ, Dept Chem Engn Mat & Environm, Rome, Italy.
C3 Qassim University; Imam Mohammad Ibn Saud Islamic University (IMSIU);
   Qassim University; Sapienza University Rome
RP Alhudhaibi, AM (corresponding author), Imam Mohammad Ibn Saud Islamic Univ IMSIU, Coll Sci, Dept Biol, Riyadh, Saudi Arabia.; Adiletta, G (corresponding author), Sapienza Univ, Dept Chem Engn Mat & Environm, Rome, Italy.
EM amalhudhaibi@imamu.edu.sa; giuseppina.adiletta@uniroma1.it
RI Abdallah, Emad/C-5012-2019; Saeed, Mohamed/P-1159-2017
OI Saeed, Mohamed/0000-0002-7895-976X; ADILETTA,
   GIUSEPPINA/0000-0002-2013-3367
FU Deanship of Scientific Research at Imam Mohammad Ibn Saud Islamic
   University (IMSIU) [IMSIU-DDRSP2501]
FX The author(s) declare that financial support was received for the
   research and/or publication of this article. This work was supported and
   funded by the Deanship of Scientific Research at Imam Mohammad Ibn Saud
   Islamic University (IMSIU) (Grant Number IMSIU-DDRSP2501).
NR 179
TC 0
Z9 0
U1 9
U2 9
PU FRONTIERS MEDIA SA
PI LAUSANNE
PA AVENUE DU TRIBUNAL FEDERAL 34, LAUSANNE, CH-1015, SWITZERLAND
EI 2571-581X
J9 FRONT SUSTAIN FOOD S
JI Front. Sustain. Food Syst.
PD DEC 11
PY 2025
VL 9
AR 1722227
DI 10.3389/fsufs.2025.1722227
PG 18
WC Food Science & Technology
WE Science Citation Index Expanded (SCI-EXPANDED)
SC Food Science & Technology
GA AG5RJ
UT WOS:001647617500001
OA Green Submitted, gold
DA 2026-03-11
ER

PT J
AU Gwiazdowski, R
   Jus, K
   Kubiak, K
   Bieganska-Marecik, R
   Waskiewicz, A
   Gwiazdowska, D
AF Gwiazdowski, Romuald
   Jus, Krzysztof
   Kubiak, Krzysztof
   Bieganska-Marecik, Roza
   Waskiewicz, Agnieszka
   Gwiazdowska, Daniela
TI The Effect of the Extraction Method on the Content of Bioactive
   Compounds and the Biological Activity of Nigella sativa Extracts
SO MOLECULES
LA English
DT Article
DE food chain safety management; extraction method; biological activity;
   antimicrobial activity; antioxidant activity
ID BLACK CUMIN; ANTIOXIDANT ACTIVITY; IN-VITRO; PHYSICOCHEMICAL
   CHARACTERISTICS; POLYPHENOLIC COMPOSITION; ANTIMICROBIAL ACTIVITIES;
   ANTIBACTERIAL ACTIVITY; FUSARIUM-GRAMINEARUM; ASSISTED EXTRACTION; L.
AB Ensuring food safety and consumer health are crucial elements of sustainable food safety management, requiring the use of substances that inhibit the growth of undesirable microorganisms at various stages of production. The negative impact of many of these on human health and the environment has led to increased interest in alternative solutions, such as plant extracts. The aim of this study was to determine the biological activity of extracts obtained from Nigella sativa seeds using various methods, including Soxhlet and ultrasound-assisted extraction (UAE) using hexane and methanol and supercritical CO2 extraction (SFE) assisted with methanol. The content of polyphenolic compounds, their composition, and biological activity depended on the extraction method and solvent type. All extracts exhibited antimicrobial activity against Gram-positive bacteria (Listeria monocytogenes, Priestia megaterium, and Staphylococcus aureus), Gram-negative bacteria (Salmonella Enteritidis, Pseudomonas aeruginosa, and Escherichia coli), yeasts (Candida albicans and Rhodotorula mucilaginosa), and filamentous fungi (Alternaria brassicicola, Pythium sp., Fusarium culmorum, and F. graminearum). The MIC values were in the range of <0.125 to 2 mg/mL for bacteria and 1 to 8 mg/mL for fungi, depending on the extract. Microscopic observations performed using optical and fluorescence microscopy showed changes in the viability and morphology of the fungal cells. TPC values ranged from 9.877 mg/g in hexane extract obtained by ultrasound-assisted extraction to 39.064 mg/g in extract obtained by Soxhlet method with methanol. No negative effects of the extracts on wheat seed germination were observed. Analysis of the composition of polyphenolic compounds revealed the presence of vanillic acid, hydroxybenzoic acid, syringic acid, protocatechuic acid, and p-coumaric, catechin, and epicatechin acids in all extracts. The extracts obtained with methanol, both by the Soxhlet method and by ultrasound-assisted extraction, also contained gallic acid, myricetin, luteolin, apigenin, and sinapic acid. In all extracts, thymoquinone ranged from 8.344 mg/g to 63.125 mg/g of extract, which was detected with the highest concentration in hexane extracts.
C1 [Gwiazdowski, Romuald; Kubiak, Krzysztof] Natl Res Inst, Inst Plant Protect, Res Ctr Registrat Agrochem, Wladyslawa Wegorka 20, PL-60318 Poznan, Poland.
   [Jus, Krzysztof; Gwiazdowska, Daniela] Poznan Univ Econ & Business, Inst Qual Sci, Dept Nat Sci & Qual Assurance, Al Niepodleglosci 10, PL-61875 Poznan, Poland.
   [Bieganska-Marecik, Roza] Poznan Univ Life Sci, Dept Food Technol Plant Origin, Wojska Polskiego 31, PL-60624 Poznan, Poland.
   [Waskiewicz, Agnieszka] Poznan Univ Life Sci, Dept Chem, Wojska Polskiego 75, PL-60594 Poznan, Poland.
C3 Poznan University of Economics & Business; Poznan University of Life
   Sciences; Poznan University of Life Sciences
RP Gwiazdowska, D (corresponding author), Poznan Univ Econ & Business, Inst Qual Sci, Dept Nat Sci & Qual Assurance, Al Niepodleglosci 10, PL-61875 Poznan, Poland.
EM r.gwiazdowski@iorpib.poznan.pl; krzysztof.jus@ue.poznan.pl;
   k.kubiak@iorpib.poznan.pl; roza.marecik@up.poznan.pl; agat@up.poznan.pl;
   daniela.gwiazdowska@ue.poznan.pl
RI ; Juś, Krzysztof/JPL-6173-2023; Gwiazdowska, Daniela/G-8667-2014
OI Gwiazdowski, Romuald/0000-0003-0226-7457; Juś,
   Krzysztof/0000-0001-8113-5481; Biegańska-Marecik,
   Róża/0000-0002-3734-4806; Gwiazdowska, Daniela/0000-0002-0972-6225
FU Polish National Science Center [2018/31/B/NZ9/03485]
FX This research was funded by the Polish National Science Center, grant
   number 2018/31/B/NZ9/03485.
NR 108
TC 0
Z9 0
U1 7
U2 7
PU MDPI
PI BASEL
PA MDPI AG, Grosspeteranlage 5, CH-4052 BASEL, SWITZERLAND
EI 1420-3049
J9 MOLECULES
JI Molecules
PD DEC 11
PY 2025
VL 30
IS 24
AR 4736
DI 10.3390/molecules30244736
PG 24
WC Biochemistry & Molecular Biology; Chemistry, Multidisciplinary
WE Science Citation Index Expanded (SCI-EXPANDED)
SC Biochemistry & Molecular Biology; Chemistry
GA AH7VJ
UT WOS:001648439100001
PM 41471759
OA Green Submitted, gold
DA 2026-03-11
ER

PT J
AU Gomes-Laranjo, J
   Silva, AM
   Martins-Gomes, C
   Marques, T
   Coutinho, TE
   Teixeira, AL
   Vilela, A
   Gonçalves, C
AF Gomes-Laranjo, Jose
   Silva, Amelia M.
   Martins-Gomes, Carlos
   Marques, Tiago
   Coutinho, Tiago E.
   Teixeira, Ana Luisa
   Vilela, Alice
   Goncalves, Carla
TI Bioactive Compounds in Chestnut (Castanea sativa Mill.):
   Composition, Health-Promoting Properties, and Technological Applications
SO APPLIED SCIENCES-BASEL
LA English
DT Review
DE <italic>Castanea sativa</italic>; chemical composition; functional
   foods; nutraceuticals; antioxidant activity; anti-inflammatory activity;
   technological innovation
ID GENETIC-VARIATION; TEMPERATURE; POPULATIONS; POLYPHENOLS
AB Chestnut (Castanea sativa Mill.) is a Mediterranean staple food valued for its cultural heritage, gastronomic identity, nutritional profile, bioactivities, and socio-economic and environmental relevance. This narrative review synthesizes current knowledge on chestnut fruits and by-products, linking ecophysiology and genetic diversity to chemical composition and functionality. It summarizes the nutrient profile (high starch and dietary fiber; gluten-free; B vitamins; essential minerals; and favorable fatty acids) and the diversity of phytochemicals-particularly phenolic acids, flavonoids, and ellagitannins (e.g., castalagin and vescalagin)-that underpin antioxidant, anti-inflammatory, antimicrobial, anti-proliferative, and metabolic effects demonstrated across in vitro, cellular, and in vivo models. We compare conventional and green extraction strategies (e.g., hydroethanolic, ultrasound-/microwave-assisted, and supercritical and subcritical water), highlighting method-dependent yields, composition, and bioactivity, and the valorization of shells, burs, and leaves within circular bioeconomy frameworks. Technological applications span functional foods (gluten-free flours, beverages, and emulsions), nutraceuticals, and cosmetics (skin-protective and regenerative formulations), and active packaging/biopolymers with antioxidant and antimicrobial performance. We discuss sources of variability (cultivar, environment, maturation, and processing) affecting bioactive content and efficacy, and outline future directions. Finally, this review emphasizes the importance of university-facilitated co-creation with companies and consumers-within the framework of Responsible Research and Innovation-as a pathway to strengthen the economic valorization and full utilization of the chestnut value chain, enhancing its societal relevance, sustainability, and health-promoting potential.
C1 [Gomes-Laranjo, Jose; Silva, Amelia M.; Martins-Gomes, Carlos; Marques, Tiago; Coutinho, Tiago E.; Goncalves, Carla] Univ Tras Os Montes & Alto Douro UTAD, Ctr Res & Technol Agroenvironm & Biol Sci CITAB, Inov4Agro, P-5000801 Vila Real, Portugal.
   [Gomes-Laranjo, Jose; Silva, Amelia M.; Goncalves, Carla] Univ Tras Os Montes & Alto Douro, Sch Life & Environm Sci, Dept Biol & Environm, P-5001801 Vila Real, Portugal.
   [Teixeira, Ana Luisa; Vilela, Alice] Univ Tras Os Montes & Alto Douro, Sch Agrarian & Vet Sci, Dept Agron, P-5000801 Vila Real, Portugal.
   [Vilela, Alice] Univ Tras Os Montes & Alto Douro, Chem Res Ctr CQ VR, P-5000801 Vila Real, Portugal.
   [Goncalves, Carla] Univ Tras Os Montes & Alto Douro, Sch Life & Environm Sci, RISE Hlth, P-5000801 Vila Real, Portugal.
C3 University of Tras-os-Montes & Alto Douro; University of Tras-os-Montes
   & Alto Douro; University of Tras-os-Montes & Alto Douro; University of
   Tras-os-Montes & Alto Douro; University of Tras-os-Montes & Alto Douro
RP Silva, AM; Gonçalves, C (corresponding author), Univ Tras Os Montes & Alto Douro UTAD, Ctr Res & Technol Agroenvironm & Biol Sci CITAB, Inov4Agro, P-5000801 Vila Real, Portugal.; Silva, AM; Gonçalves, C (corresponding author), Univ Tras Os Montes & Alto Douro, Sch Life & Environm Sci, Dept Biol & Environm, P-5001801 Vila Real, Portugal.; Gonçalves, C (corresponding author), Univ Tras Os Montes & Alto Douro, Sch Life & Environm Sci, RISE Hlth, P-5000801 Vila Real, Portugal.
EM jlaranjo@utad.pt; amsilva@utad.pt; camgomes@utad.pt;
   al33718@alunos.utad.pt; tcoutinho4@hotmail.com; al72964@alunos.utad.pt;
   avimoura@utad.pt; carlagoncalves@utad.pt
RI Martins-Gomes, Carlos Alexane/KYC-3895-2024; Gonçalves,
   Carla/AAG-7831-2021; Gomes-Laranjo, José/K-3891-2013; Silva,
   Amélia/J-7128-2013; Vilela, Alice/H-7745-2019
OI Martins-Gomes, Carlos Alexane/0000-0002-1564-3661; Gonçalves,
   Carla/0000-0002-6113-1456; Gomes-Laranjo, José/0000-0001-8912-922X;
   Silva, Amélia/0000-0002-7524-9914; Vilela, Alice/0000-0002-1615-2418; Da
   Silva Teixeira, Ana Luísa/0009-0009-2243-9376
FU European Institute of Innovation and Technology (EIT) [19153-23_230615];
   National Funds by FCT-Portuguese Foundation for Science and Technology
   [UID/04033/2025, LA/P/0126/2020, UID/00616/2025, UID/06397/2025]; EIT
   Food
FX This work is supported by National Funds by FCT-Portuguese Foundation
   for Science and Technology, under the projects UID/04033/2025: Centre
   for the Research and Technology of Agro-Environmental and Biological
   Sciences (https://doi.org/10.54499/UID/04033/2025, accessed on 7
   December 2025); LA/P/0126/2020: Inov4Ago
   (https://doi.org/10.54499/LA/P/0126/2020, accessed on 7 December 2025);
   UID/00616/2025: Chemistry Research Center-Vila Real,
   (https://doi.org/10.54499/UID/00616/2025, accessed on 7 December 2025);
   and UID/06397/2025: Unidade RISE-HEALTH. Funded by EIT Food, supported
   by the European Institute of Innovation and Technology (EIT), a body of
   the European Union, project-HEARTchest: Co-creating Chestnut-Infused
   Olive Oil (project code 19153-23_230615).
NR 103
TC 1
Z9 1
U1 3
U2 3
PU MDPI
PI BASEL
PA MDPI AG, Grosspeteranlage 5, CH-4052 BASEL, SWITZERLAND
EI 2076-3417
J9 APPL SCI-BASEL
JI Appl. Sci.-Basel
PD DEC 11
PY 2025
VL 15
IS 24
AR 13069
DI 10.3390/app152413069
PG 27
WC Chemistry, Multidisciplinary; Engineering, Multidisciplinary; Materials
   Science, Multidisciplinary; Physics, Applied
WE Science Citation Index Expanded (SCI-EXPANDED)
SC Chemistry; Engineering; Materials Science; Physics
GA AE3IO
UT WOS:001646107400001
OA Green Submitted, gold
DA 2026-03-11
ER

PT J
AU Morais, RA
   Rebelatto, EA
   Vitali, L
   Ferreira, SRS
   Block, JM
AF Morais, Romulo Alves
   Rebelatto, Evertan Antonio
   Vitali, Luciano
   Ferreira, Sandra Regina Salvador
   Block, Jane Mara
TI Application of Environmentally Friendly High-Pressure Technologies for
   Recovering Extracts Rich in Bioactive Compounds from Buritirana
   (Mauritiella armata) Pulp Using One-Step and Sequential Processes
SO FOOD AND BIOPROCESS TECHNOLOGY
LA English
DT Article
DE Antioxidant potential; Phenolic profile; Resveratrol; Supercritical
   fluid; Subcritical water; Pressurized liquid extraction
ID SUPERCRITICAL-FLUID EXTRACTION; ANTIOXIDANT CAPACITY; LIQUID-EXTRACTION;
   OXIDATIVE STABILITY; PHENOLIC-COMPOUNDS; VEGETABLE-OILS; VANILLIC ACID;
   BY-PRODUCTS; ENCAPSULATION; OPTIMIZATION
AB Buritirana (Mauritiella armata) is a palm tree belonging to the Aceraceae family, which, despite being little explored, presents unique sensorial, chemical, and nutritional characteristics. In this study, supercritical fluid extraction (SFE), pressurized liquid extraction (PLE), 70% ethanol (70:30 v/v), and subcritical water extraction (SWE) using a single step and a sequential process (SFE -> PLE -> SWE) were used for obtaining extracts from buritirana pulp. These extractions were compared to Soxhlet-hexane. The kinetic and extraction yield were obtained for SFE, PLE, and SWE. The composition and quality of buritirana pulp oil obtained by SFE, as well as extracts by PLE and SWE, were evaluated. Extraction with supercritical fluid (40 degrees C/1.0 kg CO2 h-1/20 MPa/180 min) was the best condition for extracting oil from buritirana pulp (23.09 g 100 g-1), with 75% of efficiency when compared to Soxhlet. Oleic (54 - 55.39%) and palmitic (35.45 - 35.67%) were the main fatty acids in the oil. PLE and SWE extracts were rich in phenolic compounds and showed high antioxidant potential. The main phenolics in buritirana pulp were protocatechuic (32.31 - 361.15 mu g g-1), vanillic (13.60 - 320.77 mu g g-1), and ferulic (11.86 - 232.24 mu g g-1) acids; catechin (0.76 - 386.92 mu g g-1); and rutin (51.73 - 6.19 mu g g-1). Resveratrol (5.48 - 1.37 mu g g-1) in buritirana pulp was reported for the first time in the literature. Sequential extraction was efficient for recovering extracts with high concentrations of bioactive compounds, especially the extracts obtained by SWE at 130 degrees C. Sequential processes are a high-yield alternative to recover the oil and phenolic fractions from buritirana pulp.
C1 [Morais, Romulo Alves] Fed Univ Santa Catarina UFSC, Dept Food Sci & Technol, Grad Program Food Sci, BR-88034001 Florianopolis, SC, Brazil.
   [Rebelatto, Evertan Antonio] Fed Univ Santa Catarina UFSC, Dept Chem & Food Engn, Grad Program Food Engn, BR-88040900 Florianopolis, SC, Brazil.
   [Vitali, Luciano] Fed Univ Santa Catarina UFSC, Dept Chem, BR-88040380 Florianopolis, SC, Brazil.
   [Ferreira, Sandra Regina Salvador] Fed Univ Santa Catarina UFSC, Dept Chem & Food Engn, BR-88040900 Florianopolis, SC, Brazil.
   [Block, Jane Mara] Fed Univ Santa Catarina UFSC, Dept Food Sci & Technol, BR-88034001 Florianopolis, SC, Brazil.
C3 Universidade Federal de Santa Catarina (UFSC)
RP Morais, RA (corresponding author), Fed Univ Santa Catarina UFSC, Dept Food Sci & Technol, Grad Program Food Sci, BR-88034001 Florianopolis, SC, Brazil.; Block, JM (corresponding author), Fed Univ Santa Catarina UFSC, Dept Food Sci & Technol, BR-88034001 Florianopolis, SC, Brazil.
EM romulo.morais@posgrad.ufsc.br; janeblock@gmail.com
RI Vitali, Luciano/A-9345-2013; Ferreira, Sandra/I-6426-2013; Block, Jane
   Mara/AFY-6205-2022; Morais, Romulo Alves/AGZ-7252-2022
OI Block, Jane Mara/0000-0003-3781-3366; Morais, Romulo
   Alves/0000-0003-3069-283X
FU Conselho Nacional de Desenvolvimento Cientfico e Tecnolgico
   (CNPq/Brazil) [404347/2016-9, 313163/2021-9]; Coordenao de
   Aperfeioamento de Pessoal de Nvel Superior (CAPES/Brazil
   [88887.495370/2020-00]
FX R. A. Morais received Doctoral Scholarship (grant no.
   88887.495370/2020-00) from Coordenac & atilde;o de Aperfeicoamento de
   Pessoal de Nivel Superior (CAPES/Brazil). S. R. S. Ferreira thanks the
   Conselho Nacional de Desenvolvimento Cientifico e Tecnologico
   (CNPq/Brazil) for their research productivity fellowship (process number
   404347/2016-9). J. M. Block thanks Conselho Nacional de Desenvolvimento
   Cientifico e Tecnologico (CNPq/Brazil) for the research productivity
   fellowship 313163/2021-9. This study was financed in part by the
   Coordenac & atilde;o de Aperfeicoamento de Pessoal de Nivel
   Superior-Brazil (CAPES)-Finance Code 001.
NR 87
TC 0
Z9 0
U1 2
U2 2
PU SPRINGER
PI NEW YORK
PA ONE NEW YORK PLAZA, SUITE 4600, NEW YORK, NY, UNITED STATES
SN 1935-5130
EI 1935-5149
J9 FOOD BIOPROCESS TECH
JI Food Bioprocess Technol.
PD DEC 11
PY 2025
VL 19
IS 1
AR 50
DI 10.1007/s11947-025-04126-8
PG 22
WC Food Science & Technology
WE Science Citation Index Expanded (SCI-EXPANDED)
SC Food Science & Technology
GA T5725
UT WOS:001637729100003
DA 2026-03-11
ER

PT J
AU Motta, GE
   Germano, AT
   Vitali, L
   Valencia, GA
   Ferreira, SRS
AF Motta, Gabriel Emiliano
   Germano, Amanda Tavares
   Vitali, Luciano
   Valencia, German Ayala
   Ferreira, Sandra Regina Salvador
TI Comparative Green Extraction Methods for the Valorization of the Bracts
   from Banana's Inflorescence
SO WASTE AND BIOMASS VALORIZATION
LA English
DT Article; Early Access
DE Agro-industrial residues; <italic>Musa acuminata</italic> Cavendish;
   Eco-friendly extraction; Phytochemicals; Sustainable valorization; SDGs
ID ANTIOXIDANT ACTIVITY; SUPERCRITICAL CO2; SOLUBILITY
AB This comprehensive study investigated different extraction methods and the chemical profile of high-value compounds obtained from the bracts of banana inflorescences. This biomass was evaluated for the recovery of the non-polar fraction by supercritical fluid extraction (SFE) and Soxhlet (hexane) methods, while the recovery of the polar fraction was obtained by microwave-assisted extraction (MAE), pressurized liquid extraction (PLE), and conventional reflux extraction. SFE with CO2 at 25 MPa achieved the greatest recovery of essential fatty acids (palmitic, oleic, and linoleic) and the highest carotenoid content (2.94 mg beta-carotene equivalent/100 g DW), surpassing the conventional Soxhlet extraction. For polar compounds, PLE (water 150 degrees C) provided the highest performances of process yield (53.09%), total phenolics content-TPC (22.83 mg GAE/g DW), and good protein recovery (52.53%), and antioxidant capacities (by ABTS: 489.36; and DPPH: 170.35 mu mol TEAC/g DW). MAE demonstrated superior extraction efficiency of bioactive compounds. Notably, the phenolic compounds taxifolin, eriodictyol, rosmarinic acid, and abscisic acid were firstly identified in banana inflorescence bracts. The comparative evaluation confirmed the best environmental performance of the methods SFE, MAE, and PLE, compared to conventional processes, achieving an "A" status in the Eco-scale. Therefore, this approach highlights that banana inflorescence bracts are rich in high-value compounds with potential applications in the food, pharmaceutical, and other industries. The adequate selection of solvent and extraction method can help to achieve a sustainable development.
C1 [Motta, Gabriel Emiliano; Valencia, German Ayala; Ferreira, Sandra Regina Salvador] Univ Fed Santa Catarina, Chem & Food Engn Dept, POB 476, BR-88040900 Florianopolis, SC, Brazil.
   [Germano, Amanda Tavares; Vitali, Luciano] Univ Fed Santa Catarina, Dept Chem, Florianopolis, SC, Brazil.
C3 Universidade Federal de Santa Catarina (UFSC); Universidade Federal de
   Santa Catarina (UFSC)
RP Ferreira, SRS (corresponding author), Univ Fed Santa Catarina, Chem & Food Engn Dept, POB 476, BR-88040900 Florianopolis, SC, Brazil.
EM s.ferreira@ufsc.br
RI Vitali, Luciano/A-9345-2013; Valencia, Germán/I-3307-2012; Ferreira,
   Sana R S/I-6426-2013; Tavares, Amanda/AAE-5291-2022
OI Ferreira, Sana R S/0000-0003-3393-0995; 
FU Conselho Nacional de Desenvolvimento Cientfico e Tecnolgico
   [402304/2021-7]; Coordenao de Aperfeioamento de Pessoal de Nvel Superior
   [PROEX 1513/2023]
FX The authors wish to thank the Brazilian founding agencies CNPq (National
   Council for Scientific and Technological Development, Brazil), project
   402304/2021-7, and CAPES (Coordination for the Improvement of
   Higher-Level Personnel, Brazil) project CAPES/PROEX-1523/2023 for the
   financial support and fellowship.
NR 85
TC 0
Z9 0
U1 1
U2 1
PU SPRINGER
PI DORDRECHT
PA VAN GODEWIJCKSTRAAT 30, 3311 GZ DORDRECHT, NETHERLANDS
SN 1877-2641
EI 1877-265X
J9 WASTE BIOMASS VALORI
JI Waste Biomass Valorization
PD 2025 DEC 11
PY 2025
DI 10.1007/s12649-025-03421-x
EA DEC 2025
PG 19
WC Environmental Sciences
WE Science Citation Index Expanded (SCI-EXPANDED)
SC Environmental Sciences & Ecology
GA R8226
UT WOS:001635977600001
DA 2026-03-11
ER

PT J
AU Alsalamah, SA
   Alghonaim, MI
   Ismail, KS
   Mashraqi, A
   Abdelghany, TM
AF Alsalamah, Sulaiman A.
   Alghonaim, Mohammed Ibrahim
   Ismail, Khatib Sayeed
   Mashraqi, Abdullah
   Abdelghany, Tarek M.
TI Innovative strategy for extraction of green cardamom via super critical
   fluid extractor at different levels of pressure with its application
   against microorganisms in vitro and in silico
SO BIORESOURCES AND BIOPROCESSING
LA English
DT Article
DE Super critical fluid extractor; Cardamom; Antimicrobial; Antihemolytic;
   Ultrastructure; Docking
ID SUPERCRITICAL CARBON-DIOXIDE; ANTIOXIDANT ACTIVITIES; OIL;
   NANOEMULSIONS; FLAVONOIDS; TIME
AB The extraction of bioactive compounds from plants has emerged as a promising strategy for developing resource-efficient solutions that are both economically viable and value-driven. Supercritical fluid extraction (SFE), has become a popular technique for extraction significant plant-based compounds. Our investigation contrasted the yield, biological functions and phytochemical compositions of green cardamom extracts generated with SFE at 100, 200, and 300 bar of pressures. The maximal obtained weight was 0.279 gm upon applying 300 bar. There is a proportional elevation in the levels of most of phenolic compounds which detected using HPLC upon raising the pressure levels for extraction. Gallic acid had a significant increase (P <= 0.05) upon applying ascending pressure levels The extract obtained at 300 bar demonstrated the most potent antimicrobial activity against Bacillus subtilis and Candida albicans, with inhibition zones of 23.33 +/- 0.58 mm and 22.17 +/- 1.04 mm, respectively. Furthermore, antibiofilm and anti-hemolytic assays confirmed that higher extraction pressure enhanced the bioactivity of the extracts, with 300 bar showing the maximum effect. Time-kill kinetics demonstrated a progressive increase in microbial inhibition over time, with the 300-bar extract again displaying the most effective results. Transmission electron microscopy (TEM) revealed significant ultrastructural damage in B. subtilis and C. albicans treated with the 300-bar extract, indicating strong antimicrobial action at the cellular level. The molecular docking performance of the main constituents in green cardamom extracts gallic acid and syringic acid against B. subtilis (PDB ID: 5VX6) and S. aureus (PDB ID: 3V8J) using the molecular operating environment (MOE) software was evaluated. The docking scores (S), root mean square deviation (RMSD)_refine values, and energy terms (E_conf, E_place, E_score1, E_refine, E_score2) were analyzed to assess binding affinities. Key interactions, including hydrogen bonds, were identified, with distances and energies quantified. Syringic acid exhibited better binding (S = - 4.27 to - 5.04 kcal/mol) compared to gallic acid (S = - 4.11 to - 4.68 kcal/mol) across both targets. Interactions with residues like GLU 187 (Glutamic acid residue at position 187 in the protein sequence) and ARG 172 (Arginine residue at position 172) in 5VX6, and ASP 239 (ASP 239: Aspartic acid residue at position 239) in 3V8J, highlighted critical binding motifs. The findings concluded that green cardamom extracts, particularly those obtained at 300 bar, possess enhanced antimicrobial and antibiofilm properties, supported by both experimental and computational evidence. These results highlight the therapeutic potential of pressure-optimized SFE in maximizing the bioactivity of plant extracts.
C1 [Alsalamah, Sulaiman A.; Alghonaim, Mohammed Ibrahim] Imam Mohammad Ibn Saud Islamic Univ IMSIU, Coll Sci, Dept Biol, Riyadh 11623, Saudi Arabia.
   [Ismail, Khatib Sayeed; Mashraqi, Abdullah] Jazan Univ, Coll Sci, Dept Biol, Jazan 45142, Saudi Arabia.
   [Abdelghany, Tarek M.] Al Azhar Univ, Fac Sci, Bot & Microbiol Dept, Cairo 11725, Egypt.
C3 Imam Mohammad Ibn Saud Islamic University (IMSIU); Jazan University;
   Egyptian Knowledge Bank (EKB); Al Azhar University
RP Abdelghany, TM (corresponding author), Al Azhar Univ, Fac Sci, Bot & Microbiol Dept, Cairo 11725, Egypt.
EM SAAlsalamah@imamu.edu.sa; mialghonaim@imamu.edu.sa;
   kismail@jazanu.edu.sa; amashraqi@jazanu.edu.sa; tabdelghany@yahoo.com
RI Sayeed Ismail, Khatib/GVU-9117-2022; Abdelghany, Tarek/GPS-5178-2022;
   Mashraqi, Abdullah/GLN-3661-2022
OI Abdelghany, Tarek/0000-0001-6418-5890; 
FU Al-Imam Muhammad Ibn Saud Islamic University [IMSIU-DDRSP2501]
FX This work was supported and funded by the Deanship of Scientific
   Research at Imam Mohammad Ibn Saud Islamic University (IMSIU) (grant
   number IMSIU-DDRSP2501).
NR 77
TC 0
Z9 0
U1 4
U2 4
PU SPRINGER HEIDELBERG
PI HEIDELBERG
PA TIERGARTENSTRASSE 17, D-69121 HEIDELBERG, GERMANY
EI 2197-4365
J9 BIORESOUR BIOPROCESS
JI Bioresour. Bioprocess.
PD DEC 8
PY 2025
VL 12
IS 1
AR 146
DI 10.1186/s40643-025-00951-z
PG 20
WC Biotechnology & Applied Microbiology
WE Science Citation Index Expanded (SCI-EXPANDED)
SC Biotechnology & Applied Microbiology
GA N5167
UT WOS:001631652300001
PM 41354907
OA Green Submitted, gold
DA 2026-03-11
ER

PT J
AU Ibrahim, IA
   Ebeid, HMM
   Heikal, YA
   Elhariry, HM
AF Ibrahim, Ibrahim Amin
   Ebeid, Hamdy Mostafa Mohamed
   Heikal, Yehia Abd El-Razik
   Elhariry, Hesham Mohsen
TI Sustainable valorization of mango peel waste by extracting bioactive
   compounds for functional applications
SO SCIENTIFIC REPORTS
LA English
DT Article
DE Mango peel waste; Ethanolic extraction; Supercritical CO2 extraction;
   Nanoencapsulation; Multidrug-resistant (MDR) bacteria; Antioxidant;
   Antibacterials; Antibiofilm
AB Mango peel waste is a rich source of bioactive compounds with potential for sustainable valorization. In this study, coarse and fine mango peel powders were subjected to ethanolic and supercritical CO2 extraction. The resulting extracts were evaluated for phenolic and flavonoid content, antioxidant activity (DPPH and FRAP), as well as antibacterial, antiadhesion, and antibiofilm properties against six multidrug-resistant foodborne pathogens. The ethanolic extract from fine mango peel powder (EMPF) exhibited the highest phenolic (2488 mu g GA eq/mL) and flavonoid (1282 mu g rutin eq/mL) content, with quercetin (63.75 mg/L) and p-hydroxybenzoic acid (28.68 mg/L) as major compounds, and showed strong antioxidant activity (RSA = 40%, FRAP = 0.804). To enhance stability and bioactivity, EMPF was nanoencapsulated in calcium alginate (N-EMPF), yielding a favorable particle size (similar to 233 nm), zeta potential (+ 23.6 mV), and encapsulation efficiency (56%). Nanoencapsulation improved antioxidant activity (RSA = 49%, TFC = 1566 mu g rutin eq/mL) and significantly enhanced antimicrobial, antiadhesion, and antibiofilm effects, while maintaining low cytotoxicity in human oral epithelial cells (IC50 > 100 mu g/mL; viability > 70%). These findings demonstrate that nanoencapsulated ethanolic mango peel extracts represent safe, multifunctional, and sustainable sources of antioxidant, antibacterial, and antibiofilm agents with promising potential for biotechnological applications.
C1 [Ibrahim, Ibrahim Amin; Ebeid, Hamdy Mostafa Mohamed; Heikal, Yehia Abd El-Razik; Elhariry, Hesham Mohsen] Ain Shams Univ, Fac Agr, Dept Food Sci, Cairo, Egypt.
C3 Egyptian Knowledge Bank (EKB); Ain Shams University
RP Elhariry, HM (corresponding author), Ain Shams Univ, Fac Agr, Dept Food Sci, Cairo, Egypt.
EM h.elhariry@agr.asu.edu.eg
OI Amin, Ibrahim/0000-0002-8797-2624
FU Ain Shams University
FX Open access funding provided by The Science, Technology & Innovation
   Funding Authority (STDF) in cooperation with The Egyptian Knowledge Bank
   (EKB).
NR 66
TC 0
Z9 0
U1 4
U2 4
PU NATURE PORTFOLIO
PI BERLIN
PA HEIDELBERGER PLATZ 3, BERLIN, 14197, GERMANY
SN 2045-2322
J9 SCI REP-UK
JI Sci Rep
PD DEC 7
PY 2025
VL 15
IS 1
AR 43283
DI 10.1038/s41598-025-28141-z
PG 18
WC Multidisciplinary Sciences
WE Science Citation Index Expanded (SCI-EXPANDED)
SC Science & Technology - Other Topics
GA P4686
UT WOS:001633615300001
PM 41354654
OA Green Submitted, gold
DA 2026-03-11
ER

PT J
AU Maciel-Silva, FW
   de Souza, PT
   Carvalho, LMS
   Moreno, IF
   Ferreira, RSB
   Batista, EAC
   Martínez, J
AF Maciel-Silva, Francisco Weshley
   de Souza, Patricia Tonon
   Carvalho, Luciedry Matheus Souza
   Moreno, Isabela Ferreira
   Ferreira, Ramon Sousa Barros
   Batista, Eduardo Augusto Caldas
   Martinez, Julian
TI Green extraction of bioactive compounds from Cumaru seeds using
   supercritical CO2: Yield and functionality
SO FOOD RESEARCH INTERNATIONAL
LA English
DT Article
DE Dipteryx odorata; Supercritical fluid extraction (SFE); Coumarin; Fatty
   composition; Tocols
ID FLUID EXTRACTION; CARBON-DIOXIDE; FATTY-ACIDS; ANTIOXIDANTS; OILS
AB This study evaluated the influence of operational conditions on the efficiency of supercritical fluid extraction (SFE), a green technique, in comparison with conventional Soxhlet extraction, aiming to assess its efficiency based on global yield (X-0), chemical composition of the extracts (fatty acids profile, glyceride classes - MAG, DAG, and TAG, free fatty acids, and TAG composition), and the recovery of bioactive compounds such as coumarin, tocopherols, and tocotrienols from cumaru (Dipteryx odorata) seeds. The results demonstrated that SFE, operating under high CO2 density (35 MPa; 40 degrees C), favored the extraction of lipophilic and antioxidant compounds, with recoveries expressed per gram of dried cumaru seeds (DCS). Under these conditions, the highest total tocol content (14.45 mu g gDCS(-1)), total reducing capacity (TRC) (552.17 mu gGAE gDCS(-1)) and Lipophilic Oxygen Radical Absorbance Capacity (ORAC-L) (1380.99 mu gTE gDCS(-1)) were observed, compared to the other evaluated conditions. Additionally, the extract obtained at this condition presented high lipid content (similar to 98%), high concentrations of oleic acid (similar to 52%) and linoleic acid (similar to 21%), besides a low acidity index, below the maximum limit recommended by the Codex Alimentarius. Soxhlet extraction resulted in a lower coumarin (0.82 mu g gDCS(-1)) and tocol content (3.29 mu g gDCS(-1)). The highest coumarin recovery was obtained at 25 MPa and 50 degrees C (10.11 mgCE gDCS(-1)). SFE performed under the lowest CO2 density (15 MPa; 60 degrees C) obtained the extract with the highest concentration of total tocols, TRC and ORAC-L; however, it yielded the lowest lipid recovery (11.57%). In summary, the findings highlight SFE as a promising approach for the selective and efficient extraction of high-value bioactive compounds from CS.
C1 [Maciel-Silva, Francisco Weshley; Carvalho, Luciedry Matheus Souza; Moreno, Isabela Ferreira; Martinez, Julian] Univ Estadual Campinas UNICAMP, Fac Engn Alimentos, Lab Alta Pressao Engn Alimentos, Rua Monteiro Lobato 80, BR-13083970 Campinas, SP, Brazil.
   [de Souza, Patricia Tonon; Ferreira, Ramon Sousa Barros; Batista, Eduardo Augusto Caldas] Univ Estadual Campinas UNICAMP, Fac Engn Alimentos, Lab Extracao Termodinam Aplicada & Equilibrio, Rua Monteiro Lobato 80, BR-13083970 Campinas, SP, Brazil.
   [Ferreira, Ramon Sousa Barros] Univ Fed Maranhao, Imperatriz Sci Ctr, 100 Principal Ave, BR-65915240 Imperatriz, MA, Brazil.
C3 Universidade Estadual de Campinas; Universidade Estadual de Campinas;
   Universidade Federal do Maranhao
RP Maciel-Silva, FW (corresponding author), Univ Estadual Campinas UNICAMP, Fac Engn Alimentos, Lab Alta Pressao Engn Alimentos, Rua Monteiro Lobato 80, BR-13083970 Campinas, SP, Brazil.
EM wesleymaciel64@gmail.com
RI Maciel-Silva, Francisco/S-2047-2017; Tonon de Souza,
   Patricia/PMQ-3906-2026; Batista, Eduardo/B-3279-2016; Souza Carvalho,
   Luciey Matheus/LYP-2649-2024
OI Souza Carvalho, Luciey Matheus/0000-0001-6998-2231
NR 43
TC 0
Z9 0
U1 3
U2 3
PU ELSEVIER
PI AMSTERDAM
PA RADARWEG 29, 1043 NX AMSTERDAM, NETHERLANDS
SN 0963-9969
EI 1873-7145
J9 FOOD RES INT
JI Food Res. Int.
PD JAN 31
PY 2026
VL 224
AR 117984
DI 10.1016/j.foodres.2025.117984
EA DEC 2025
PG 9
WC Food Science & Technology
WE Science Citation Index Expanded (SCI-EXPANDED)
SC Food Science & Technology
GA U6157
UT WOS:001638777300001
PM 41412663
DA 2026-03-11
ER

PT J
AU Santos, KA
   Da Silva, EA
AF Santos, Katia Andressa
   Da Silva, Edson Antonio
TI Green extraction of bioactive compounds from Nectandra
   megapotamica leaves: quantification of (-)-epicatechin and
   sustainability assessment
SO SUSTAINABLE CHEMISTRY AND PHARMACY
LA English
DT Article
DE Pressurized liquid extraction; Ultrasound-assisted extraction;
   Antioxidant activity; alpha-glucosidase inhibition; flavonoids;
   Path2Green metric
ID PRESSURIZED LIQUID EXTRACTION; ULTRASOUND-ASSISTED EXTRACTION; IN-VITRO;
   TETRAHYDROFURAN LIGNANS; ANTIOXIDANT ACTIVITY; SUPERCRITICAL CO2;
   ETHANOL; FOOD; OIL; GLUCOSIDASE
AB This study investigated the extraction of bioactive compounds from Nectandra megapotamica leaves, a species with recognized ethnobotanical value but an underexplored chemical profile. The performance of Pressurized Liquid Extraction (PLE) and Ultrasound-Assisted Extraction (UAE) was comprehensively evaluated and compared to the conventional Soxhlet method, with the objective of establishing sustainable and efficient techniques. The PLE method was assessed by varying ethanol flow rate and temperature, while UAE was conducted following a Box-Behnken 33 design, varying temperature, solvent-to-leaf ratio, and ultrasonic intensity. The sustainability of these methods was assessed using the Path2Green metric. Results demonstrated that PLE achieved a yield of 12.9 wt% in 20 min, using 2.7 times less solvent than Soxhlet, with the highest yield (22.6 wt%) achieved using 70 % ethanol at 80 degrees C and 10 MPa. The leaf essential oil was predominantly composed of sesquiterpenes and phenylpropanoids. The PLE extract showed the highest concentration of the target compound, (-)-epicatechin (3.35 mg g-1), together with high total phenolics (302 mg GAE g-1) and flavonoids (414 mg RE g-1), and strong antioxidant capacity (717 and 1960 mu mol TE g-1 by DPPH and ABTS, respectively). A fundamental finding was the superior antidiabetic activity of the PLE and UAE extracts, which demonstrated alpha-glucosidase inhibition of up to 96 %, compared to only 54 % for the Soxhlet extract. These results establish PLE and UAE as efficient and sustainable techniques for obtaining high-value bioactive extracts from N. megapotamica, highlighting the potential of this species as a source of compounds with significant functional properties.
C1 [Santos, Katia Andressa; Da Silva, Edson Antonio] Univ Estadual Oeste Parana UNIOESTE, Programa Posgrad Engn Quim, Toledo, PR, Brazil.
C3 Universidade Estadual do Oeste do Parana
RP Santos, KA (corresponding author), Univ Estadual Oeste Parana UNIOESTE, Programa Posgrad Engn Quim, Toledo, PR, Brazil.
EM katia.santos.eq@gmail.com
FU Conselho Nacional de Desenvolvimento Cientifico e Tecnologico-CNPq
   [150941/2024-2]
FX This study was partially supported by Conselho Nacional de
   Desenvolvimento Cientifico e Tecnologico-CNPq (Proc. 150941/2024-2).
NR 98
TC 0
Z9 0
U1 0
U2 0
PU ELSEVIER
PI AMSTERDAM
PA RADARWEG 29, 1043 NX AMSTERDAM, NETHERLANDS
EI 2352-5541
J9 SUSTAIN CHEM PHARM
JI SUSTAIN. CHEM. PHARM.
PD FEB
PY 2026
VL 49
AR 102283
DI 10.1016/j.scp.2025.102283
EA DEC 2025
PG 21
WC Chemistry, Multidisciplinary; Green & Sustainable Science & Technology;
   Environmental Sciences
WE Science Citation Index Expanded (SCI-EXPANDED)
SC Chemistry; Science & Technology - Other Topics; Environmental Sciences &
   Ecology
GA S8852
UT WOS:001637041800001
DA 2026-03-11
ER

PT J
AU Iannaco, MC
   Mottola, S
   De Marco, I
AF Iannaco, Maria Chiara
   Mottola, Stefania
   De Marco, Iolanda
TI Emulsification-driven size control in supercritical PLGA-based
   encapsulation: from nanocapsules to microcapsules
SO POWDER TECHNOLOGY
LA English
DT Article
DE Supercritical emulsion extraction; Particle size engineering; Sonication
   optimization; PLGA Micro/Nanocapsules; Sustainable encapsulation
ID SOLVENT EXTRACTION/EVAPORATION; EMULSIONS EXTRACTION; SECONDARY
   STRUCTURE; RELEASE PROFILES; PARTICLE-SIZE; NANOPARTICLES;
   MICROPARTICLES; BROMELAIN; EFFICIENCY; MECHANISMS
AB Introduction: Sustainable and adaptive technologies in drug delivery are essential in pharmaceutical engineering. This study explores supercritical emulsion extraction (SEE), a continuous and eco-efficient process that controls capsule morphology and enhances process efficiency. Methods: We investigated the impact of sonication steps, polymer concentration, and polylactic-co-glycolic acid (PLGA) molecular weight on capsule size and distribution. Two PLGA grades were tested: Resomer (R) RG 752 S (low molecular weight) and Resomer (R) RG 504H (high molecular weight). Results: Modifying the sonication protocol allowed control over particle size: single sonication produced microcapsules (400-600 nm), for sustained gastrointestinal delivery or injectable formulations, while double sonication yielded nanoscale carriers (130-250 nm) for intracellular targeting and trans-barrier transport. Bromelain, an enzyme derived from agro-industrial waste, was used as a model bioactive compound, demonstrating high encapsulation efficiency and retained activity. Capsule size significantly influenced the release profile: nanocapsules exhibited rapid, diffusion-driven release, whereas microcapsules followed a biphasic pattern, initially governed by diffusion and later by polymer degradation and erosion. These findings aligned with Korsmeyer-Peppas kinetic model. Conclusion: SEE offers a versatile approach for producing tailored drug delivery platforms by adjusting internal processing steps, without altering system architecture. This method supports the development of greener, modular manufacturing pipelines for next-generation therapeutic systems.
C1 [Iannaco, Maria Chiara; Mottola, Stefania; De Marco, Iolanda] Univ Salerno, Dept Ind Engn, Via Giovanni Paolo 2,132, I-84084 Fisciano, Salerno, Italy.
C3 University of Salerno
RP De Marco, I (corresponding author), Univ Salerno, Dept Ind Engn, Via Giovanni Paolo 2,132, I-84084 Fisciano, Salerno, Italy.
EM idemarco@unisa.it
RI De Marco, Iolanda/AAB-7983-2020
NR 79
TC 1
Z9 1
U1 6
U2 6
PU ELSEVIER
PI AMSTERDAM
PA RADARWEG 29, 1043 NX AMSTERDAM, NETHERLANDS
SN 0032-5910
EI 1873-328X
J9 POWDER TECHNOL
JI Powder Technol.
PD MAR
PY 2026
VL 470
AR 122016
DI 10.1016/j.powtec.2025.122016
EA DEC 2025
PG 15
WC Engineering, Chemical
WE Science Citation Index Expanded (SCI-EXPANDED)
SC Engineering
GA T0774
UT WOS:001637234000001
OA hybrid
DA 2026-03-11
ER

PT J
AU Mottola, S
   Drago, E
   Montella, F
   Firpo, G
   Campardelli, R
   De Marco, I
AF Mottola, Stefania
   Drago, Emanuela
   Montella, Federica
   Firpo, Giuseppe
   Campardelli, Roberta
   De Marco, Iolanda
TI From spent coffee residues to sustainable packaging: Zein-based active
   films produced via supercritical impregnation
SO JOURNAL OF SUPERCRITICAL FLUIDS
LA English
DT Article
DE Spent coffee; Waste valorization; Active packaging; Supercritical carbon
   dioxide; HPTE; Electrospinning; Solvent casting
ID SOLUBILITY; CHITOSAN; BEHAVIOR
AB The reuse of residues from the agri-food industry for the development of active food packaging represents a sustainable alternative that has gained increasing attention in recent years. In this work, active zein films were produced by impregnating them with a multicomponent extract derived from spent coffee grounds-a rich natural source of antioxidants, polyphenols, and other bioactive components-via a sustainable supercritical carbon dioxide technique. This process offers a novel and eco-friendly approach to loading bioactive multi-component extracts onto biodegradable films. The extracts were obtained via high-pressure and temperature extraction (HPTE), while the zein films were produced using either solvent casting (ZCAS) or electrospinning (ZELC). Supercritical impregnation was employed to load a multicomponent extract into zein films. Process parameters such as temperature and contact time were optimized to maximize impregnation efficiency. The loading, quantified using caffeine as a reference compound, was 0.64 mg caffeine/g film for ZCAS and 0.93 mg caffeine/g film for ZELC. The impregnated zein films exhibited enhanced light barrier properties and antioxidant activity, as confirmed by 2,2-diphenyl-1-picrylhydrazyl (DPPH) analysis, indicating their potential as sustainable, active, and eco-friendly packaging materials. Moreover, the use of spent coffee grounds as a source of active ingredients, combined with zein as the film matrix, provides a novel upcycling strategy. This dual-function approach aligns with current efforts to enhance food system sustainability through innovations in material science and waste valorisation.
C1 [Mottola, Stefania; Montella, Federica; De Marco, Iolanda] Univ Salerno, Dept Ind Engn, Via Giovanni Paolo II 132, I-840484 Fisciano, Salerno, Italy.
   [Mottola, Stefania; De Marco, Iolanda] Univ Salerno, Res Ctr Biomat BIONAM, Via Giovanni Paolo II 132, I-84084 Fisciano, Salerno, Italy.
   [Drago, Emanuela; Campardelli, Roberta] Univ Genoa, Dept Civil Chem & Environm Engn, Via Opera Pia 15, I-16145 Genoa, Italy.
   [Firpo, Giuseppe] Univ Genoa, Dept Phys, Nanomed Lab, Via Dodecaneso 33, I-16146 Genoa, Italy.
C3 University of Salerno; University of Salerno; University of Genoa;
   University of Genoa
RP De Marco, I (corresponding author), Univ Salerno, Dept Ind Engn, Via Giovanni Paolo II 132, I-840484 Fisciano, Salerno, Italy.; Campardelli, R (corresponding author), Univ Genoa, Dept Civil Chem & Environm Engn, Via Opera Pia 15, I-16145 Genoa, Italy.
EM roberta.campardelli@unige.it; idemarco@unisa.it
RI Campardelli, Roberta/AAE-1182-2021; De Marco, Iolanda/AAB-7983-2020
OI Mottola, Stefania/0000-0002-2534-8359; De Marco,
   Iolanda/0000-0002-8975-6861; Montella, Federica/0009-0009-4690-7648
FU European Union-Next Generation EU; Project titled GREEN_PACK - From
   natural source to food packaging by innovative green processes
   [20227HRM99, CUP: D53D23003130006]
FX The paper was funded by the European Union-Next Generation EU. This
   paper has been supported by the project titled GREEN_PACK - From natural
   source to food packaging by innovative green processes, project code:
   20227HRM99, CUP: D53D23003130006, "Fondo per il Pro-gramma Nazionale di
   Ricerca e Progetti di Rilevante Interesse Nazionale (PRIN) 2022, Mission
   4 "Istruzione e Ricerca"-Component 2 "Dalla ricerca all'impresa".
NR 49
TC 0
Z9 0
U1 4
U2 4
PU ELSEVIER
PI AMSTERDAM
PA RADARWEG 29, 1043 NX AMSTERDAM, NETHERLANDS
SN 0896-8446
EI 1872-8162
J9 J SUPERCRIT FLUID
JI J. Supercrit. Fluids
PD APR
PY 2026
VL 230
AR 106865
DI 10.1016/j.supflu.2025.106865
EA DEC 2025
PG 13
WC Chemistry, Physical; Engineering, Chemical
WE Science Citation Index Expanded (SCI-EXPANDED)
SC Chemistry; Engineering
GA R8081
UT WOS:001635963100001
OA hybrid
DA 2026-03-11
ER

PT J
AU Arenas-Quevedo, MG
   Olvera-Santillan, E
   Gracia-Fadrique, J
AF Arenas-Quevedo, Miguel Gonzalo
   Olvera-Santillan, Eduardo
   Gracia-Fadrique, Jesus
TI Extraction of N, N-dimethyltryptamine (DMT) from Mimosa tenuiflora,
   syn. Mimosa hostilis (Tepescohuite) using supercritical
   CO2 and study of its surface activity
SO NATURAL PRODUCT RESEARCH
LA English
DT Article; Early Access
DE Mimosa tenuiflora; Tepescohuite; carbon dioxide (CO2); supercritical
   extraction; surface tension; foamability; foam stability
ID FLUID EXTRACTION; CARBON-DIOXIDE; BARK
AB This study presents the extraction and characterisation of bioactive compounds from Mimosa tenuiflora (syn. Mimosa hostilis), known as Tepescohuite, using supercritical CO2. Extractions were performed at 314-328 K and 8-22 MPa for 90 min, with CO2 flow rates of 40-50 mL<middle dot>min(-1). The extracts were analysed by HPLC-MS, NMR, UV-Vis and FTIR spectroscopy. The major compound identified was N, N-dimethyltryptamine (DMT), an indole alkaloid with therapeutic potential in neuropsychiatric treatments, antiseptic formulations and wound healing. The interfacial behaviour of the extract was studied by surface tension measurements of aqueous solutions at 308.15 K using the drop volume method, and its foaming properties were evaluated by the Ross-Miles method at 298.15 K. The findings demonstrate the potential of M. tenuiflora as a sustainable source of bioactive and surface-active compounds for pharmaceutical and biotechnological applications.
C1 [Arenas-Quevedo, Miguel Gonzalo; Olvera-Santillan, Eduardo; Gracia-Fadrique, Jesus] Univ Nacl Autonoma Mexico, Fac Quim, Dept Fisicoquim, Lab Superf, Mexico City, Mexico.
C3 Universidad Nacional Autonoma de Mexico
RP Gracia-Fadrique, J (corresponding author), Univ Nacl Autonoma Mexico, Fac Quim, Dept Fisicoquim, Lab Superf, Mexico City, Mexico.
EM jgraciaf@unam.mx
OI ARENAS-QUEVEDO, MIGUEL GONZALO/0000-0001-8707-9871
FU Postdoctoral Stay Program for Mexico of the Secretaria de Ciencia,
   Humanidades, Tecnologia e Innovacion (SECIHTI; DGAPA-PAPIIT [IG101621];
   Facultad de Quimica at the Universidad Nacional Autonoma de Mexico
   (UNAM)
FX This project was supported by Postdoctoral Stay Program for Mexico of
   the Secretaria de Ciencia, Humanidades, Tecnologia e Innovacion
   (SECIHTI), the DGAPA-PAPIIT project IG101621 and the Facultad de Quimica
   at the Universidad Nacional Autonoma de Mexico (UNAM).
NR 24
TC 0
Z9 0
U1 0
U2 0
PU TAYLOR & FRANCIS LTD
PI ABINGDON
PA 2-4 PARK SQUARE, MILTON PARK, ABINGDON OR14 4RN, OXON, ENGLAND
SN 1478-6419
EI 1478-6427
J9 NAT PROD RES
JI Nat. Prod. Res.
PD 2025 DEC 3
PY 2025
DI 10.1080/14786419.2025.2596353
EA DEC 2025
PG 9
WC Chemistry, Applied; Chemistry, Medicinal
WE Science Citation Index Expanded (SCI-EXPANDED)
SC Chemistry; Pharmacology & Pharmacy
GA O8596
UT WOS:001633002200001
PM 41352761
DA 2026-03-11
ER

PT J
AU Nastic, N
   Barathikannan, K
   Hai, AB
   Mazumder, JA
   Rahman, RA
   Sridhar, K
   Banat, F
AF Nastic, Natasa
   Barathikannan, Kaliyan
   Hai, Abdul
   Mazumder, Jahirul Ahmed
   Rahman, Raghad Abdel
   Sridhar, Kandi
   Banat, Fawzi
TI Comprehensive two-step sequential extraction and pharmacological
   profiling of Emirati plant leaves: A multi-target natural product
   discovery approach
SO JOURNAL OF AGRICULTURE AND FOOD RESEARCH
LA English
DT Article
DE Mangrove; Sidr; Ghaf; SFE; Anti-inflammatory; Antidiabetic
ID MASLINIC ACID; ANTIOXIDANT; FRACTIONS; DISEASE
AB A green and efficient integrated extraction protocol was developed for the simultaneous enrichment and separation of bioactive compounds from the leaves of three Emirati plant species: mangrove (Avicennia marina), sidr (Ziziphus spina-christi), and ghaf (Prosopis cineraria). For the first time, a two-step extraction approach was implemented, using supercritical CO2 extraction for the selective isolation of non-polar and low-polar compounds, followed by ultrasound-assisted extraction optimized with a Box-Behnken design. Optimization involved three variables: ethanol concentration (0-100 %), ultrasound amplitude (20-90 %), and extraction time (2-18 min). Both non-polar and polar fractions were enriched with bioactive constituents and exhibited significant antioxidant, antibacterial, antidiabetic, and anti-inflammatory activities. Among the studied species, sidr leaf extract demonstrated superior in vitro bioactivity, whereas mangrove and ghaf extracts showed comparatively limited pharmacological potential. Comprehensive LC-MS profiling of the sidr extract revealed quercetin, estradiol, and maslinic acid as the key metabolites. Based on its strong pharmacological effects, sidr was selected for detailed pathway and gene-metabolite network analysis. The results confirmed its multi-target actions across anti-inflammatory, antimicrobial, and antidiabetic pathways, supporting its potential as a natural therapeutic source. Overall, the developed protocol offers a sustainable, scalable, and highly efficient platform for the valorization of plant biomass. This approach facilitates the production of functional ingredients suitable for pharmaceutical, nutraceutical, and cosmetic applications.
C1 [Nastic, Natasa; Barathikannan, Kaliyan; Hai, Abdul; Mazumder, Jahirul Ahmed; Rahman, Raghad Abdel; Sridhar, Kandi; Banat, Fawzi] Khalifa Univ Sci & Technol, Dept Chem & Petr Engn, POB 127788, Abu Dhabi, U Arab Emirates.
   [Nastic, Natasa] Univ Novi Sad, Fac Technol, Dept Pharmaceut Engn, Novi Sad 21000, Serbia.
C3 Khalifa University of Science & Technology; University of Novi Sad
RP Banat, F (corresponding author), Khalifa Univ Sci & Technol, Dept Chem & Petr Engn, POB 127788, Abu Dhabi, U Arab Emirates.
EM fawzi.banat@ku.ac.ae
RI Mazumder, Jahirul/PHO-7288-2026; Nastić, Nataša/GYU-2413-2022;
   BARATHIKANNAN, KALIYAN/U-3027-2019
OI Nastić, Nataša/0000-0002-4164-0659; 
FU Khalifa University of Science and Technology's project grant [847400593]
FX This work has been supported by Khalifa University of Science and
   Technology's project grant (Project no. 847400593) . The authors extend
   their thanks to the ACBC lab, Khalifa University for providing
   laboratory facilities.
NR 71
TC 0
Z9 0
U1 1
U2 1
PU ELSEVIER
PI AMSTERDAM
PA RADARWEG 29, 1043 NX AMSTERDAM, NETHERLANDS
SN 2666-1543
J9 J AGR FOOD RES
JI J. Agric. Food Res.
PD FEB
PY 2026
VL 25
AR 102551
DI 10.1016/j.jafr.2025.102551
EA DEC 2025
PG 13
WC Agriculture, Multidisciplinary; Food Science & Technology
WE Emerging Sources Citation Index (ESCI)
SC Agriculture; Food Science & Technology
GA Q2901
UT WOS:001634440400001
OA Green Submitted, gold
DA 2026-03-11
ER

PT J
AU Budaev, NA
   Kosyakov, DS
   Faleva, AV
   Pikovskoi, II
   Onuchina, AA
   Ivakhnov, AD
   Ulyanovskii, NV
AF Budaev, N. A.
   Kosyakov, D. S.
   Faleva, A. V.
   Pikovskoi, I. I.
   Onuchina, A. A.
   Ivakhnov, A. D.
   Ulyanovskii, N. V.
TI Supercritical Fluid Extraction of Bioactive Compounds from
   Polytrichum commune Moss Biomass
SO RUSSIAN JOURNAL OF PHYSICAL CHEMISTRY B
LA English
DT Article
DE supercritical fluid extraction; moss; Polytrichum commune; biologically
   active substances
ID BENZONAPHTHOXANTHENONES; OPTIMIZATION; FLAVONOIDS; OHIOENSINS
AB The leafy moss Common Haircap (Polytrichum commune) is widespread in nature, actively used in folk medicine, and is a promising renewable raw material for obtaining valuable biologically active substances. In this study, a method for extracting lipophilic secondary metabolites from P. commune biomass using supercritical fluid extraction with a mixture of carbon dioxide and acetone (9 : 1) is proposed. The implementation of an experimental design with varying temperature, pressure, and duration of extraction makes it possible to establish the optimal process conditions to achieve maximum values of the yield of extractive substances (>1.5%), the total polyphenolics content, and antioxidant activity. According to a high-performance liquid chromatography-high-resolution mass spectrometry analysis, the main constituents of the obtained extracts are stilbene flavonone communin A, diterpenoids and pentacyclic triterpenoids, polyunsaturated fatty acids, and pheophytin A, which possess high antioxidant and biological activity.
C1 [Budaev, N. A.; Kosyakov, D. S.; Faleva, A. V.; Pikovskoi, I. I.; Onuchina, A. A.; Ivakhnov, A. D.; Ulyanovskii, N. V.] Lomonosov Northern Arctic Fed Univ, Arkhangelsk 163002, Russia.
C3 Northern Arctic Federal University
RP Budaev, NA (corresponding author), Lomonosov Northern Arctic Fed Univ, Arkhangelsk 163002, Russia.
EM n.budaev@narfu.ru; d.kosyakov@narfu.ru; a.bezumova@narfu.ru;
   i.pikovskoj@narfu.ru; a.onuchina@narfu.ru; ivahnov-tema@yandex.ru;
   n.ulyanovsky@narfu.ru
RI Pikovskoi, Ilya/F-4707-2018; Ul’yanovskii, Nikolay/M-6254-2016; Faleva,
   Anna/AAZ-1879-2020; Onuchina, Aleksandra/AAD-5847-2022; Ivakhnov,
   Artem/U-4822-2019; Kosyakov, Dmitry/N-2166-2017
OI Faleva, Anna/0000-0002-8565-6871; Kosyakov, Dmitry/0000-0001-5223-6857;
   Onuchina, Aleksana Aleksanovna/0000-0002-8976-3797
FU Ministry of Science and Higher Education of the Russian Federation
   [FSRU-2024-0004]
FX The work was supported by the Ministry of Science and Higher Education
   of the Russian Federation, project no. FSRU-2024-0004.
NR 30
TC 0
Z9 0
U1 1
U2 1
PU PLEIADES PUBLISHING LTD
PI TORTOLA
PA TROPIC ISLE BLDG, PO BOX 3331. ROAD TOWN, TORTOLA, BRITISH VIRGIN ISL
SN 1990-7931
EI 1990-7923
J9 RUSS J PHYS CHEM B+
JI Russ. J. Phys. Chem. B
PD DEC
PY 2025
VL 19
IS 7
BP 1655
EP 1668
DI 10.1134/S1990793125701271
PG 14
WC Physics, Atomic, Molecular & Chemical
WE Science Citation Index Expanded (SCI-EXPANDED)
SC Physics
GA CW3JR
UT WOS:001675973400012
DA 2026-03-11
ER

PT J
AU Rizkiyah, DN
   Putra, NR
   Qomariyah, L
   Yunus, MAC
   Mamat, H
   Aziz, AHA
   Jumakir, J
   Waluyo, W
   Suparwoto, S
AF Rizkiyah, Dwila Nur
   Putra, Nicky Rahmana
   Qomariyah, Lailatul
   Yunus, Mohd Azizi Che
   Mamat, Hasmadi
   Aziz, Ahmad Hazim Abdul
   Jumakir, Jumakir
   Waluyo, Waluyo
   Suparwoto, Suparwoto
TI GREENING THE PALM OIL INDUSTRY: PROSPECTS AND BARRIERS OF SUPERCRITICAL
   CO2 EXTRACTION
SO JOURNAL OF OIL PALM RESEARCH
LA English
DT Article
DE hurdles; palm oil; prospects; supercritical carbon dioxide;
   sustainability
ID CARBON-DIOXIDE EXTRACTION; BIOACTIVE COMPOUNDS; FLUID EXTRACTION;
   OPTIMIZATION; TECHNOLOGY; SC-CO2
AB The palm oil industry, a cornerstone of global agribusiness, has faced mounting environmental and social scrutiny due to its significant contributions to deforestation, biodiversity loss and greenhouse gas (GHG) emissions. In response to these challenges, this review explores the transformative potential of supercritical carbon dioxide (SC-CO2) extraction as a sustainable alternative for palm oil production. This review provides an in-depth examination of SC-CO2 extraction principles, processes and its inherent advantages, including minimal environmental impact, enhanced oil quality, and improved yields. While SC-CO2 extraction holds promise as an eco-friendly solution, it has its challenges. Technical complexities, energy requirements, and economic considerations are among the hurdles that must be addressed to facilitate its widespread adoption. Furthermore, this review offers insights into real-world case studies and scientific research, shedding light on the practical implications of SC-CO2 extraction in the palm oil industry. It delves into the regulatory and policy frameworks shaping sustainable palm oil production, emphasising SC-CO2 extraction's role in achieving compliance with stringent sustainability standards.
C1 [Rizkiyah, Dwila Nur; Putra, Nicky Rahmana; Yunus, Mohd Azizi Che] Univ Teknol Malaysia, Ibnu Sina Inst Sci & Ind Res, Ctr Lipid Engn & Appl Res CLEAR, Skudai 81310, Johor, Malaysia.
   [Putra, Nicky Rahmana] Res Ctr Pharmaceut Ingredients & Tradit Med, Natl Res & Innovat Agcy BRIN, Complex Cibinong Sci Ctr, Cibinong 16911, Jawa Barat, Indonesia.
   [Qomariyah, Lailatul] Inst Teknol Sepuluh Nopember, Dept Ind Chem Engn, Surabaya 60111, Indonesia.
   [Mamat, Hasmadi; Aziz, Ahmad Hazim Abdul] Univ Malaysia Sabah, Fac Food Sci & Nutr, Kota Kinabalu 88400, Sabah, Malaysia.
   [Mamat, Hasmadi; Aziz, Ahmad Hazim Abdul] Univ Malaysia Sabah, Innovat Food Proc & Ingredients Grp, Kota Kinabalu 88400, Sabah, Malaysia.
   [Jumakir, Jumakir; Waluyo, Waluyo; Suparwoto, Suparwoto] Natl Res & Innovat Agcy BRIN, Res Ctr Food Crops, Jl Raya Jakarta Bogor KM 46, Cibinong 16911, Bogor, Indonesia.
C3 Universiti Teknologi Malaysia; National Research & Innovation Agency of
   Indonesia (BRIN); Institut Teknologi Sepuluh Nopember; Universiti
   Malaysia Sabah; Universiti Malaysia Sabah; National Research &
   Innovation Agency of Indonesia (BRIN)
RP Putra, NR (corresponding author), Univ Teknol Malaysia, Ibnu Sina Inst Sci & Ind Res, Ctr Lipid Engn & Appl Res CLEAR, Skudai 81310, Johor, Malaysia.; Putra, NR (corresponding author), Res Ctr Pharmaceut Ingredients & Tradit Med, Natl Res & Innovat Agcy BRIN, Complex Cibinong Sci Ctr, Cibinong 16911, Jawa Barat, Indonesia.; Qomariyah, L (corresponding author), Inst Teknol Sepuluh Nopember, Dept Ind Chem Engn, Surabaya 60111, Indonesia.
EM nickyrahman1309@gmail.com; laila.qomariyah@its.ac.id
RI Mamat, Hasmadi/I-5852-2016; Putra, Nicky/HOH-4256-2023; Qomariyah,
   Lailatul/HMD-5568-2023; Abdul Aziz, Ahmad Hazim/AAB-1467-2021
FU Universiti Teknologi Malaysia [Q.J130000.21A2.07E06]
FX The authors would like to acknowledge the Professional Develop ss ment
   Research University grant (Q.J130000.21A2.07E06) from Universiti
   Teknologi Malaysia.
NR 61
TC 0
Z9 0
U1 0
U2 0
PU MALAYSIAN PALM OIL BOARD
PI KUALA LUMPUR
PA PO BOX 10620, KUALA LUMPUR, 50720, MALAYSIA
EI 2811-4701
J9 J OIL PALM RES
JI J. Oil Palm Res.
PD DEC
PY 2025
VL 37
IS 4
DI 10.21894/jopr.2024.0038
PG 19
WC Food Science & Technology
WE Science Citation Index Expanded (SCI-EXPANDED)
SC Food Science & Technology
GA AQ1XK
UT WOS:001654130800002
OA gold
DA 2026-03-11
ER

PT J
AU Micic, D
   Durovic, SD
   Kojic, I
   Skhvediani, AE
   Smyatskaya, YA
   Shatalin, YV
   Tosti, T
   Bazarnova, JG
   Tian, JH
   Vasin, AV
AF Micic, Darko
   Durovic, Sasa D.
   Kojic, Ivan
   Skhvediani, Angi E.
   Smyatskaya, Yulia A.
   Shatalin, Yuri V.
   Tosti, Tomislav
   Bazarnova, Julia G.
   Tian, Jinhu
   Vasin, Andrey V.
TI Optimization of the microwave-assisted extraction of bioactive compounds
   from Satureja hortensis L.: an artificial neural network
   approach, chemical profile, extraction kinetics, and thermal properties
SO FRONTIERS IN NUTRITION
LA English
DT Article
DE <italic>Satureja hortensis</italic>; microwave-assisted extraction;
   optimization; artificial neural network; chemical profile; biological
   activity; thermal properties; extraction kinetics
ID SUPERCRITICAL-FLUID EXTRACTION; ANTIOXIDANT ACTIVITY;
   BIOLOGICAL-ACTIVITY; OIL; FLAVONOIDS; QUERCETIN; LEAVES; PLANTS; SEEDS;
   ACIDS
AB Introduction Summer savory is still not investigated thoroughly despite its potential and beneficial effects. Therefore, we aimed to investigate its chemical profile, thermal properties, extraction kinetics, and to optimize extraction process.Methods Herein, an artificial neural network (ANN) was used as a nonlinear regression-based optimization model to optimize the microwave-assisted extraction of summer savory leaves. To achieve the goal, 17 experiments were conducted, combining different extraction times (20-40 min), ethanol concentrations (68-80%), and irradiation powers (400-800 W). Investigated responses included total phenolic content (TPC), total flavonoid content (TFC), DPPH, and ABTS assays. Kinetics was investigated by using four models, while thermal behavior was studied using DSC and TGA.Results The highest outputs were: 256.36 mg GAE/g (GAE-gallic acid equivalents) (40 min, 40% ethanol, and 600 W) for TPC, 35.78 mg RU/g (rutin equivalents) (40 min, 60% ethanol, and 400 W) for TFC, 15.89 mu g/mL (20 min, 60% ethanol, and 400 W) for DPPH, and 23.06 mu g/mL (30 min, 60% ethanol, and 600 W) for ABTS. As a result of optimization, we obtained optimal extraction conditions (40 min, 52.8% ethanol, and 656.1 W) and predicted responses (246.50 mg GAE/g for TPC, 35.66 mg RU/g for TFC, and IC50 and EC50 values of 17.79 mu g/mL and 25.79 mu g mL for DPPH and ABTS assays, respectively). The experimentally obtained values for the investigated responses were 242.25 mg GAE/g, 36.30 mg RU/g, 17.10 mu g/mL, and 24.48 mu g/mL for TPC, TFC, IC50, and EC50, respectively. Total content of the quantified phenolic compounds was 91.47 mu g/mL. The principal compound was rosmarinic acid (80.99 mu g/mL), followed by chlorogenic acid (2.64 mu g/mL), rutin (1.45 mu g/mL), and apigenin (1.31 mu g/mL).Discussion The validity of the developed ANN model has been confirmed experimentally after preparing the extract under optimal conditions. Kinetic modeling showed that Model II provided the best fit for TFC, while Model IV provided the best fit for TPC. Optimally prepared extract showed high antioxidant activity and thermal behavior and could be used in food and pharmaceutical industry as an additive.
C1 [Micic, Darko; Durovic, Sasa D.] Inst Gen & Phys Chem, Belgrade, Serbia.
   [Durovic, Sasa D.; Smyatskaya, Yulia A.; Bazarnova, Julia G.; Vasin, Andrey V.] Peter Great St Petersburg Polytech Univ, Inst Biomed Syst & Biotechnol, St Petersburg, Russia.
   [Kojic, Ivan] Univ Belgrade, Fac Chem, Innovat Ctr, Belgrade Ltd, Belgrade, Serbia.
   [Skhvediani, Angi E.] Peter Great St Petersburg Polytech Univ, Sci Res Lab Syst Dynam, St Petersburg, Russia.
   [Shatalin, Yuri V.] Russian Acad Sci, Inst Theoret & Expt Biophys, Pushchino, Russia.
   [Tosti, Tomislav] Univ Belgrade, Inst Chem Technol & Met, Natl Inst Republ Serbia, Belgrade, Serbia.
   [Tian, Jinhu] Zhejiang Univ, Coll Biosyst Engn & Food Sci, Hangzhou, Peoples R China.
C3 University of Belgrade; Peter the Great St. Petersburg Polytechnic
   University; University of Belgrade; Peter the Great St. Petersburg
   Polytechnic University; Russian Academy of Sciences; Pushchino
   Scientific Center for Biological Research (PSCBI) of the Russian Academy
   of Sciences; Institute of Theoretical & Experimental Biophysics;
   University of Belgrade; Zhejiang University
RP Durovic, SD (corresponding author), Inst Gen & Phys Chem, Belgrade, Serbia.; Durovic, SD (corresponding author), Peter Great St Petersburg Polytech Univ, Inst Biomed Syst & Biotechnol, St Petersburg, Russia.
EM sasatfns@uns.ac.rs
RI Đurović, Saša D/G-4464-2017; Kojić, Ivan/Q-4015-2016; Smyatskaya,
   Yulia/AAC-5360-2021; Skhvediani, Angi/S-8668-2017; Micić,
   Darko/IAR-8850-2023; Shatalin, Yuri/A-5882-2014; Bazarnova,
   Julia/Z-1996-2018; Tosti, Tomislav/R-4165-2017
OI Đurović, Saša D/0000-0003-2022-2447; 
FU Ministry of Science and Higher Education of the Russian Federation
   [075-00223-25-03]; Ministry of Science, Technological Development and
   Innovation of the Republic of Serbia [451-03-136/2025-03/200026,
   451-03-136/2025-03/200288, 451-03-136/2025-03/200051]
FX The author(s) declare that financial support was received for the
   research and/or publication of this article. This research has been
   financially supported by the Ministry of Science, Technological
   Development and Innovation of the Republic of Serbia (Contract Nos.
   451-03-136/2025-03/200051, 451-03-136/2025-03/200288, and
   451-03-136/2025-03/200026) and the Ministry of Science and Higher
   Education of the Russian Federation (Project No. 075-00223-25-03).
NR 72
TC 0
Z9 0
U1 6
U2 6
PU FRONTIERS MEDIA SA
PI LAUSANNE
PA AVENUE DU TRIBUNAL FEDERAL 34, LAUSANNE, CH-1015, SWITZERLAND
SN 2296-861X
J9 FRONT NUTR
JI Front. Nutr.
PD DEC 1
PY 2025
VL 12
AR 1697165
DI 10.3389/fnut.2025.1697165
PG 16
WC Nutrition & Dietetics
WE Science Citation Index Expanded (SCI-EXPANDED)
SC Nutrition & Dietetics
GA U0749
UT WOS:001638235000001
PM 41404327
OA Green Submitted, gold
DA 2026-03-11
ER

PT J
AU Zhang, XY
   Lin, XJ
   Xu, BJ
AF Zhang, Xuanyi
   Lin, Xiaojun
   Xu, Baojun
TI A comprehensive review on effects of non-conventional plant food
   processing technologies on selected bioactive compounds: The current
   trends and future challenges
SO FOOD CHEMISTRY
LA English
DT Review
DE Emerging processing; Bioactive compounds; High-pressure processing;
   Ultrasound; Radiation; Cold plasma
ID BIOACCESSIBILITY; PLASMA; FIELD
AB The food industry is continually evolving, driven by the demand for innovative processing technologies capable of preserving the nutritional and functional properties while ensuring food safety and quality. Traditional thermal processing frequently results in the degradation of bioactive compounds such as polyphenols, carotenoids, and vitamins, diminishing health-promoting benefits. In response, non-conventional processing technologies, including high-pressure processing, pulsed electric fields, magnetic fields, ultrasound, cold plasma, and supercritical fluid extraction, have gained considerable attention due to their ability to enhance overall food quality with retaining bioactive compounds. This review comprehensively examines the mechanisms underlying these technologies, their specific applications across different food matrices, and their effectiveness in retaining functional and health-promoting properties. Furthermore, it addresses technological, economic, regulatory, and consumer acceptance challenges associated with their adoption in the food industry. Despite their promise as sustainable solutions and clean-label functional foods, significant barriers remain, including high implementation costs, technological complexity, scalability issues, and regulatory hurdles. Future advancements in artificial intelligence-driven process optimization, automation, and renewable energy integration are expected to further improve feasibility and efficiency. By bridging scientific innovation with industrial application, non-conventional processing has the potential to revolutionize food manufacturing, towards safer, healthier, and more sustainable food products.
C1 [Zhang, Xuanyi; Lin, Xiaojun; Xu, Baojun] Beijing Normal Hong Kong Baptist Univ, Dept Life Sci, Food Sci & Technol Program, 2000 Jintong Rd, Zhuhai 519087, Guangdong, Peoples R China.
   [Zhang, Xuanyi; Lin, Xiaojun] Univ Alabama, Dept Human Nutr Hospitality & Sport Management, Tuscaloosa, AL 35487 USA.
C3 University of Alabama System; University of Alabama Tuscaloosa
RP Xu, BJ (corresponding author), Beijing Normal Hong Kong Baptist Univ, Dept Life Sci, Food Sci & Technol Program, 2000 Jintong Rd, Zhuhai 519087, Guangdong, Peoples R China.
EM baojunxu@bnbu.edu.cn
FU Guangdong Higher Education Upgrading Plan [2021-2025, UICR0400015-24B,
   UICR0400016-24B]; Zhuhai, China
FX This work was jointly supported by the Guangdong Higher Education
   Upgrading Plan (2021-2025) under the grant No. of UICR0400015-24B and
   UICR0400016-24B at Beijing Normal-Hong Kong Baptist University, Zhuhai,
   China.
NR 153
TC 0
Z9 0
U1 17
U2 17
PU ELSEVIER SCI LTD
PI London
PA 125 London Wall, London, ENGLAND
SN 0308-8146
EI 1873-7072
J9 FOOD CHEM
JI Food Chem.
PD JAN 15
PY 2026
VL 499
AR 147283
DI 10.1016/j.foodchem.2025.147283
EA DEC 2025
PG 19
WC Chemistry, Applied; Food Science & Technology; Nutrition & Dietetics
WE Science Citation Index Expanded (SCI-EXPANDED)
SC Chemistry; Food Science & Technology; Nutrition & Dietetics
GA O7172
UT WOS:001632858800001
PM 41330127
DA 2026-03-11
ER

PT J
AU Boruah, A
   Tiwari, A
   Kalita, J
AF Boruah, Aradhana
   Tiwari, Ajita
   Kalita, Jatin
TI Unraveling the Diversity and Ethno pharmacological Significance of
   Garcinia Species in North-East India: Current Applications and
   Future Prospects
SO CURRENT RESEARCH IN NUTRITION AND FOOD SCIENCE
LA English
DT Article
DE Bioactive Compounds: Ethno Pharmacological; Food Processing; Garcinia;
   Nutraceuticals
ID ANTIOXIDANT ACTIVITY; MICROENCAPSULATION; PEDUNCULATA; EXTRACTION; ACID
AB Garcinia is a genus of plants widely distributed in the tropical regions of Asia and Africa, with a rich diversity found in North-East India. This review explores Garcinia species, focusing on both the fruit and the whole plant, particularly emphasizing their ethnopharmacological applications. Notably, species like G. pedunculata, G. paniculata, and G. cowa are integral to traditionalAssamese medicine and cuisine. Garcinia fruits contain bioactive compounds such as hydroxycitric acid, xanthones, garcinol, and isogarcinol, which exhibit anti-inflammatory, antioxidant, anti-obesity, and anti-aging properties. The review also discusses various extraction methods including ultrasonic-microwave assisted extraction and supercritical fluid extraction, highlighting their potential to isolate therapeutic compounds. Modern processing techniques such as freeze drying and microencapsulation improve shelf-life and nutritional retention. Despite promising preclinical evidence, clinical validation remains limited. This review underscores the need for further pharmacological studies, standardization of extraction protocols, and value-added product development to harness the full potential of Garcinia.
C1 [Boruah, Aradhana; Tiwari, Ajita] Assam Univ, Dept Agr Engn, Silchar, Assam, India.
   [Kalita, Jatin] CSIR, North East Inst Sci & Technol, Ctr Infect Dis, Jorhat, Assam, India.
C3 Assam University; Council of Scientific & Industrial Research (CSIR) -
   India; CSIR - North East Institute of Science & Technology (NEIST)
RP Tiwari, A (corresponding author), Assam Univ, Dept Agr Engn, Silchar, Assam, India.
EM ajitatiwari@gmail.com
RI ; Kalita, Jatin/JCD-9217-2023
OI Tiwari, Ajita/0000-0002-3889-7795; BORUAH, ARADHANA/0000-0001-8734-2860;
   
NR 64
TC 0
Z9 0
U1 0
U2 0
PU ENVIRO RESEARCH PUBLISHERS
PI BHOPAL
PA 14 GREEN HOUSE, PRINCE COLONY, SHAHJAHANABAD, BHOPAL, MADHYA PRADESH 462
   001, INDIA
SN 2347-467X
EI 2322-0007
J9 CURR RES NUTR FOOD S
JI Curr. Res. Nutr. Food Sci.
PD DEC
PY 2025
VL 13
IS 3
BP 1064
EP 1078
DI 10.12944/CRNFSJ.13.3.3
PG 15
WC Food Science & Technology
WE Emerging Sources Citation Index (ESCI)
SC Food Science & Technology
GA M3041
UT WOS:001630436600003
OA gold
DA 2026-03-11
ER

PT J
AU Slacek, G
   Mohan, T
   Kotnik, P
   Steindorfer, T
   Beaumont, M
   Knez, Z
   Marevci, MK
   Kleinschek, KS
AF Slacek, Gal
   Mohan, Tamilselvan
   Kotnik, Petra
   Steindorfer, Tobias
   Beaumont, Marco
   Knez, Zeljko
   Marevci, Masa Knez
   Kleinschek, Karin Stana
TI Macromolecular inks of nanocellulose-alginate for direct-ink-writing:
   Functional scaffolds enriched with curcumin extracts
SO INTERNATIONAL JOURNAL OF BIOLOGICAL MACROMOLECULES
LA English
DT Article
DE Nanocellulose; Alginate; Curcumin Extract; Supercritical-CO 2;
   Antioxidant; Antimicrobial Properties; 3D-Printing
ID SUPERCRITICAL-FLUID EXTRACTION; CARBON-DIOXIDE EXTRACTION; TURMERIC
   CURCUMA; ANTIMICROBIAL ACTIVITY; PLANT MATERIALS; LONGA-L.; OIL;
   ANTIOXIDANT; PURIFICATION; PRESSURE
AB We present a scalable platform for the fabrication of multifunctional bioactive materials by integrating, polysaccharide-based matrices, green extraction and additive manufacturing. In this work, bioactive 3D-printed structures were fabricated using inks composed of nanofibrillated cellulose (NFC), alginate (Alg), and curcumin extracts. Bioactive compounds were efficiently recovered from turmeric via solvent-free supercritical carbon dioxide extraction, yielding up to 6.57 mg/100 g curcuminoids and 232.45 mg/100 g total phenols. The extracts exhibited robust antioxidant activity (DPPH center dot IC50: 23.24 mg/mL; ABTS+center dot IC50: 3.59 mg/mL) and broad-spectrum antimicrobial efficacy against Staphylococcus aureus, Escherichia coli, Candida albicans, and Pseudomonas aeruginosa (MIC: 9.38 mg/mL). Incorporation into NFC-Alg inks exhibited excellent shear-thinning properties suitable for direct-ink-writing 3D printing. Post-printing CaCl2 crosslinking further reinforced the hydrogel network, enhancing mechanical robustness and shape fidelity. The resulting constructs featured a highly porous, grid-like architecture with intricate surface morphology, highlighting significant potential for biomedical and tissue engineering applications.
C1 [Slacek, Gal; Kotnik, Petra; Knez, Zeljko; Marevci, Masa Knez] Univ Maribor, Fac Chem & Chem Engn, Smetanova Ul 17, Maribor 2000, Slovenia.
   [Mohan, Tamilselvan; Steindorfer, Tobias; Kleinschek, Karin Stana] Graz Univ Technol, Inst Chem & Technol Biobased Syst IBioSys, Stremayrgasse 9, A-8010 Graz, Austria.
   [Mohan, Tamilselvan] Univ Maribor, Fac Mech Engn, Smetanova Ul 17, Maribor 2000, Slovenia.
   [Beaumont, Marco] BOKU Univ, Inst Chem Renewable Resources, Konrad-Lorenz-Str 24, A-3430 Tulln, Austria.
   [Kotnik, Petra; Knez, Zeljko; Marevci, Masa Knez] Univ Maribor, Fac Med, Taborska Ul 8, Maribor 2000, Slovenia.
   [Kleinschek, Karin Stana] Univ Maribor, Inst Automat, Fac Elect Engn & Comp Sci, Maribor, Slovenia.
C3 University of Maribor; Graz University of Technology; University of
   Maribor; University of Maribor; University of Maribor
RP Mohan, T (corresponding author), Graz Univ Technol, Inst Chem & Technol Biobased Syst IBioSys, Stremayrgasse 9, A-8010 Graz, Austria.
EM tamilselvan.mohan@tugraz.at
RI ; Beaumont, Marco/AAD-4517-2021; Knez, Zeljko/AGE-3301-2022
OI Stana Kleinschek, Karin/0000-0002-9189-0242; MOHAN,
   TAMILSELVAN/0000-0002-8569-1642; 
FU Slovenian Research and Innovation Agency [P2-0046, P2-0424]; Republic of
   Slovenia; Ministry of Higher Education, Science and Innovation; European
   Union from the European Regional Development Fund
FX The authors would like to acknowledge the financial support pro-vided by
   the Slovenian Research and Innovation Agency for the research program
   (No. P2-0046 and P2-0424) : Separation processes and pro-duction design,
   as well as the scholarship awarded to G.S. They also acknowledge the use
   of the SITEC-Sieber Engineering AG pump and flow regulator for CO 2 ,
   procured within the project Upgrading national research infrastructures
   - RIUM, which was co-financed by the Republic of Slovenia, the Ministry
   of Higher Education, Science and Innovation, and the European Union from
   the European Regional Development Fund. Ao. Prof. Heinrich Grausgruber
   is acknowledged for providing access to the texture analyzer instrument.
NR 75
TC 1
Z9 1
U1 6
U2 6
PU ELSEVIER
PI AMSTERDAM
PA RADARWEG 29, 1043 NX AMSTERDAM, NETHERLANDS
SN 0141-8130
EI 1879-0003
J9 INT J BIOL MACROMOL
JI Int. J. Biol. Macromol.
PD JAN
PY 2026
VL 335
AR 149261
DI 10.1016/j.ijbiomac.2025.149261
EA NOV 2025
PN 1
PG 13
WC Biochemistry & Molecular Biology; Chemistry, Applied; Polymer Science
WE Science Citation Index Expanded (SCI-EXPANDED)
SC Biochemistry & Molecular Biology; Chemistry; Polymer Science
GA O7734
UT WOS:001632915300008
PM 41308776
OA hybrid
DA 2026-03-11
ER

PT J
AU Vladic, J
   Radman, S
   Besu, I
   Stanojkovic, T
   Zloh, M
   Jerkovic, I
   Banjac, MK
   Ivkovic, M
   Pereira, H
   Gouveia, L
AF Vladic, Jelena
   Radman, Sanja
   Besu, Irina
   Stanojkovic, Tatjana
   Zloh, Mire
   Jerkovic, Igor
   Banjac, Milica Karadzic
   Ivkovic, Milena
   Pereira, Hugo
   Gouveia, Luisa
TI Pretreatment Tunes scCO2 Extract Composition and Bioactivity
   in Three Microalgae: Chemometric and Molecular Docking Insights
SO ACS SUSTAINABLE CHEMISTRY & ENGINEERING
LA English
DT Article
DE Tetraselmis; Tetradesmus; Chlorococcum; supercritical CO2;
   pretreatments; cytotoxicity; UHPLC
ID RAPID COLORIMETRIC ASSAY; PAIR-CORRELATION METHOD; LIPID EXTRACTION;
   ENZYMATIC-HYDROLYSIS; CHLORELLA
AB This study explores the impact of enzymatic (ENZ), microwave (MW), and ultrasound (US) pretreatments on supercritical CO2 (scCO2) extraction efficiency, chemical composition, and cytotoxic activity of Tetraselmis sp., Tetradesmus obliquus, and Chlorococcum sp. Pretreatments significantly enhanced extraction yields, with ENZ being most effective for Tetraselmis and Chlorococcum, and MW for T. obliquus. UPLC-HRMS profiling revealed species- and pretreatment-specific shifts: ENZ and US improved pigment recovery in Tetraselmis, while MW enriched carotenoids and chlorophyll derivatives. In Chlorococcum, MW boosted pigment diversity, whereas ENZ and US favored fatty acid derivatives in the extracts. Multivariate analysis confirmed significant compositional changes, particularly after ENZ and MW pretreatments. Tetraselmis extracts, especially those pretreated with MW, exhibited the strongest cytotoxic activity and highest selectivity indices against HeLa and MDA-MB-453 cancer cell lines. Correlation analysis identified compounds such as 2,3-dihydroxypropyl stearate, fucoxanthin, and (3 beta)-3-hydroxystigmast-5-en-7-one as strongly linked to cytotoxicity. Molecular docking further showed that abundant compounds in Tetraselmis extracts have high predicted affinities for cancer-related targets (e.g., BCL2, EGFR, PDK1). The results suggest that cytotoxic effects arise from both specific bioactive compounds and their synergistic interactions. These findings show that pretreatments can purposefully tune scCO2 extracts and provide a data-driven basis for designing more sustainable microalgal extraction workflows.
C1 [Vladic, Jelena] Univ Nova Lisboa, Fac Ciencias & Tecnol, LAQV REQUIMTE, P-2829516 Caparica, Portugal.
   [Radman, Sanja; Jerkovic, Igor] Univ Split, Fac Chem & Technol, Split 21000, Croatia.
   [Besu, Irina; Stanojkovic, Tatjana] Inst Oncol & Radiol Serbia, Belgrade 11000, Serbia.
   [Zloh, Mire; Ivkovic, Milena] Univ Business Acad Novi Sad, Fac Pharm Novi Sad, Novi Sad 21000, Serbia.
   [Zloh, Mire] UCL, UCL Sch Pharm, London WC1N 1AX, England.
   [Jerkovic, Igor] Univ Split, Mediterranean Inst Life Sci, Split 21000, Croatia.
   [Pereira, Hugo; Gouveia, Luisa] Univ Algarve, Ctr Ciencias Mar Algarve, GreenCoLab Green Ocean Technol & Prod Collaborat L, Campus Gambelas, P-8005139 Faro, Portugal.
   [Banjac, Milica Karadzic] Univ Novi Sad, Fac Technol Novi Sad, Novi Sad 21000, Serbia.
   [Gouveia, Luisa] UBB Unidade Bioenergia & Biorrefinarias Unit, Lab Nacl Energia & Geol IP, P-1649038 Lisbon, Portugal.
C3 Universidade Nova de Lisboa; University of Split; Institute for Oncology
   & Radiology of Serbia (IORS); University of Belgrade; University of Novi
   Sad; University of London; University College London; University of
   Split; Universidade do Algarve; University of Novi Sad; Laboratorio
   Nacional de Energia e Geologia IP (LNEG)
RP Vladic, J (corresponding author), Univ Nova Lisboa, Fac Ciencias & Tecnol, LAQV REQUIMTE, P-2829516 Caparica, Portugal.
EM jelenavladic@fct.unl.pt
RI Zloh, Mire/M-5597-2018; Stanojkovic, Tatjana/AHA-7955-2022; Gouveia,
   Luisa/H-4046-2011; Radman, Sanja/NGR-2569-2025; Jerkovic,
   Igor/D-6439-2017; Vladic, Jelena/AAW-9960-2020; Karadžić Banjac,
   Milica/JRX-4326-2023; Pereira, Hugo/E-9360-2015
OI Zloh, Mire/0000-0002-4848-2737; Radman, Sanja/0000-0002-9455-7883;
   Vladic, Jelena/0000-0002-3891-7266; 
FU Funda??o para a Ci?ncia e a Tecnologia [LA/P/0008/2020]
FX This work received support from the CEEC IND program
   (10.54499/2022.04909.CEECIND/CP1725/CT0014) and from FCT - Fundacao para
   a Ciencia e a Tecnologia, I.P., under the scope of the project
   UID/50006/2023 of the Associate Laboratory for Green Chemistry - LAQV
   REQUIMTE. The authors would like to thank S. Simic for laboratorial
   assistance.
NR 41
TC 0
Z9 0
U1 8
U2 8
PU AMER CHEMICAL SOC
PI WASHINGTON
PA 1155 16TH ST, NW, WASHINGTON, DC 20036 USA
SN 2168-0485
J9 ACS SUSTAIN CHEM ENG
JI ACS Sustain. Chem. Eng.
PD DEC 15
PY 2025
VL 13
IS 49
BP 21239
EP 21256
DI 10.1021/acssuschemeng.5c09964
EA NOV 2025
PG 18
WC Chemistry, Multidisciplinary; Green & Sustainable Science & Technology;
   Engineering, Chemical
WE Science Citation Index Expanded (SCI-EXPANDED)
SC Chemistry; Science & Technology - Other Topics; Engineering
GA U9418
UT WOS:001628242600001
DA 2026-03-11
ER

PT J
AU Gerlei, M
   Pruvost, L
   Linder, M
AF Gerlei, Maureen
   Pruvost, Louis
   Linder, Michel
TI Salmon and krill phospholipids: Two nanocarriers with interesting
   physico-chemical properties
SO BIOCHIMIE
LA English
DT Article
DE Marine lipids extraction; Polar lipids; Phospholipids; Liposomes; Krill;
   Salmon
ID FATTY-ACIDS; SUPERCRITICAL CO2; METHYL-ESTERS; OIL; EXTRACTION; LIPIDS;
   ASTAXANTHIN; PRODUCTS
AB This study compares salmon heads and krill as natural marine sources of omega-3-rich phospholipids for liposome formulation, serving as potential carriers of bioactive compounds in nutrition and preventive health. Salmon and krill oil obtained by green processes, yielded lipid fractions enriched in both neutral and polar lipids, containing esterified long-chain polyunsaturated fatty acids (LC-PUFAs) such as EPA and DHA. The triacylglycerol/polar lipid ratios were 0.71 for salmon and 0.39 for krill, with significant differences in lipid class distribution and phospholipid concentrations, determined via acetone fractionation. Polar fractions exhibited high LC-PUFA content: 5.36 % EPA and 13.90 % DHA respectively for salmon, whereas polar lipids in krill contained 12.96 % EPA and 7.26 % DHA. Nutritional and health-related indices including atherogenicity, thrombogenicity, polyene, health-promoting, oxidisability, peroxidisability, and hypo/hypercholesterolemic ratios, highlighted the specific advantages and limitations of each source. The relative proportions of fatty acids influenced the physicochemical properties of the resulting liposomes. Dynamic Light Scattering and Nanoparticle Tracking Analysis revealed particle sizes of similar to 86.56 nm for salmon and 176.22 nm for krill liposomes, with highly negative zeta potentials ensuring long-term colloidal stability. Both liposome types showed good size homogeneity, low polydispersity indices (similar to 0.2), and favorable particle mobility under imaging. Overall, these marine byproducts represent sustainable sources of polar lipids naturally enriched in EPA, DHA and astaxanthin, the main carotenoid present with well-documented antioxidant properties, providing functional and nutritional benefits. This highlights their significant potential for the development of lipid-based delivery systems in food, nutraceutical and health applications. (c) 2025 The Authors. Published by Elsevier B.V. This is an open access article under the CC BY license (http://creativecommons.org/licenses/by/4.0/).
C1 [Gerlei, Maureen; Pruvost, Louis; Linder, Michel] Univ Lorraine, Lab Ingenierie Biomol LIBio, F-54500 Vandauvre Les Nancy, France.
C3 Universite de Lorraine
RP Linder, M (corresponding author), Univ Lorraine, Lab Ingenierie Biomol LIBio, F-54500 Vandauvre Les Nancy, France.
EM michel.linder@univ-lorraine.fr
RI LINDER, Michel/C-9058-2016
OI LINDER, Michel/0000-0002-8658-6828
FU University of Lorraine; LIBio (Laboratoire d'Ingenierie des
   Biomolecules)
FX This work was supported by University of Lorraine; LIBio (Laboratoire
   d'Ingenierie des Biomolecules).
NR 55
TC 1
Z9 1
U1 7
U2 7
PU ELSEVIER FRANCE-EDITIONS SCIENTIFIQUES MEDICALES ELSEVIER
PI ISSY-LES-MOULINEAUX
PA 65 RUE CAMILLE DESMOULINS, CS50083, 92442 ISSY-LES-MOULINEAUX, FRANCE
SN 0300-9084
EI 1638-6183
J9 BIOCHIMIE
JI Biochimie
PD DEC
PY 2025
VL 239
BP 19
EP 29
DI 10.1016/j.biochi.2025.09.010
EA NOV 2025
PN A
PG 11
WC Biochemistry & Molecular Biology
WE Science Citation Index Expanded (SCI-EXPANDED)
SC Biochemistry & Molecular Biology
GA N6350
UT WOS:001631770600003
PM 40975266
OA hybrid
DA 2026-03-11
ER

PT J
AU Nair, A
   Maity, S
   Pai, VSD
AF Nair, Akhil
   Maity, Swastika
   Pai, Vasudev
TI Sustainable extraction: a comprehensive review of advancements beyond
   conventional methods
SO MICROCHEMICAL JOURNAL
LA English
DT Review
DE Sustainable Extraction; Green Extraction Technologies;
   Phytopharmaceutical Drug Delivery; Nanoparticles and Nano emulsions;
   Botanical and Marine Bioactive
ID BIOACTIVE COMPOUNDS; ASSISTED EXTRACTION; IONIC-LIQUID; CURCUMIN;
   SOLVENT
AB This is a review of sustainable extraction practices and how they can be applied in conjunction with the modern drug delivery systems in case of pharmaceuticals. Traditional methods of extracting, such as solvent extraction, cold pressing, steam distillation, maceration and Soxhlet extraction, have limitations in that they are highly energy-intensive methods, require large amounts of solvent, take a long extraction periods and may cause degradation of thermolabile molecules. Green and sustainable extraction technologies have been transformed by environmental concerns, legislation, economic gains, and technology in the pharmaceutical sector. Some of the most recent state of the art methods discussed are supercritical fluid extraction, ultrasoundassisted extraction, Microwave-assisted extraction, enzyme-assisted extraction, pressurized liquid extraction, pulsed electric field extraction and deep eutectic solvents. These methods are more efficient, selective and sustainable than the traditional methods. When comparing them using the tenets of green chemistry and life cycle assessment, these new technologies are much better in terms of their environmental performance. Strategic combination of sustainable extraction and nanoparticle-based drug delivery, including phytosomes, nanostructured lipid carriers, and polymeric nanoparticles, is also outlined as a major development achievement. Bioactive compounds are improved in bioavailability and stability on direct encapsulation during extraction. Polyphenol rich extracts, marine lipids derived extracts with botanical alkaloids are all case studies that prove the clinical translational and therapeutic effects of these combined strategies. Critical issues of regulatory considerations, process analytical technologies, and scale-up issues of industrial implementation of integrated extraction-formulation platforms are explored. The review gives practical possibilities to create ecologically friendly and therapeutically efficient phytopharmaceuticals in the intertwining of ecologically successful extraction with nanomedicine.
C1 [Nair, Akhil] Nitte, NGSM Inst Pharmaceut Sci NGSMIPS, Dept Pharmaceut, Mangalore 575018, Karnataka, India.
   [Maity, Swastika] GD Mem Coll Pharm, Dept Pharmacol, Jodhpur 342005, Rajasthan, India.
   [Pai, Vasudev] Manipal Acad Higher Educ, Manipal Coll Pharmaceut Sci, Dept Pharmacognosy, Manipal 576104, Karnataka, India.
C3 NITTE (Deemed to be University); N.G.S.M Institute of Pharmaceutical
   Sciences (NGSMIPS); Manipal Academy of Higher Education (MAHE)
RP Pai, VSD (corresponding author), Manipal Acad Higher Educ, Manipal Coll Pharmaceut Sci, Dept Pharmacognosy, Manipal 576104, Karnataka, India.
EM pai.vasudev@manipal.edu
RI Pai, vasudev/ABQ-2587-2022
FX the work reported in this paper.
NR 202
TC 2
Z9 2
U1 12
U2 12
PU ELSEVIER
PI AMSTERDAM
PA RADARWEG 29, 1043 NX AMSTERDAM, NETHERLANDS
SN 0026-265X
EI 1095-9149
J9 MICROCHEM J
JI Microchem J.
PD JAN
PY 2026
VL 220
AR 116360
DI 10.1016/j.microc.2025.116360
EA NOV 2025
PG 37
WC Chemistry, Analytical
WE Science Citation Index Expanded (SCI-EXPANDED)
SC Chemistry
GA N6328
UT WOS:001631768400012
OA hybrid
DA 2026-03-11
ER

PT J
AU Boruah, B
   Ray, S
AF Boruah, Bhuyashi
   Ray, Subhajit
TI Emerging techniques for valorization of fruit processing waste and
   sustainable utilization: A review
SO FOOD AND HUMANITY
LA English
DT Review
DE Fruit waste; Valorisation; Bioactive compounds; Novel processing
   techniques; Biorefinery
ID ULTRASOUND-ASSISTED EXTRACTION; HIGH HYDROSTATIC-PRESSURE;
   FOOD-BY-PRODUCTS; SUPERCRITICAL-FLUID EXTRACTION; DEEP EUTECTIC
   SOLVENTS; PULSED ELECTRIC-FIELD; BIOACTIVE COMPOUNDS; IONIC LIQUIDS;
   PHENOLIC-COMPOUNDS; BIO-OIL
AB Food processing industries produce significant amounts of waste, particularly fruit processing, which generates millions of tons of leftovers. These byproducts contain bioactive compounds with potential nutraceutical properties, such as antioxidants, flavonoids, dietary fiber, phenolic compounds, polysaccharides, and minerals. Novel processing techniques like supercritical fluid extraction, ultrasound-assisted extraction, microwave-assisted extraction, and high hydrostatic pressure method can successfully extract and separate these components. These byproducts can be used as value-added goods for commercial purposes. Active chemicals like carbohydrates, proteins, amino acids, vitamins, minerals, and fibers can also be extracted from fruit waste. Biorefineries aim to use abundant by-products as low-cost materials for energy production and value-added product development. Emerging technologies for profiting from fruit waste include biofuels, pyrolysis, gasification, fermentation, incineration, anaerobic digestion, and hydrothermal carbonization. By incorporating valorization, fruit waste can be transformed into valuable goods with potential uses for human consumption, including extracting certain compounds and creating functional flours and antioxidant extracts. This shift requires food, pharmaceutical, and nutraceutical businesses to adapt to new products and enhance existing ones' biological activities.
C1 [Boruah, Bhuyashi; Ray, Subhajit] Cent Inst Technol Kokrajhar, Dept Food Engn & Technol, Kokrajhar 783370, Assam, India.
RP Ray, S (corresponding author), Cent Inst Technol Kokrajhar, Dept Food Engn & Technol, Kokrajhar 783370, Assam, India.
EM subhajit@cit.ac.in
RI Ray, Subhajit/ABG-6208-2020
OI Ray, Subhajit/0000-0003-0081-9836
FU Department of Food Engineering and Technology, Central Institute of
   Technology, Kokrajhar, Assam, India
FX The authors thank the Department of Food Engineering and Technology,
   Central Institute of Technology, Kokrajhar, Assam, India.
NR 198
TC 0
Z9 0
U1 3
U2 3
PU ELSEVIER
PI AMSTERDAM
PA RADARWEG 29, 1043 NX AMSTERDAM, NETHERLANDS
EI 2949-8244
J9 FOOD HUMANITY
JI Food Humanit.
PD DEC
PY 2025
VL 5
AR 100920
DI 10.1016/j.foohum.2025.100920
EA NOV 2025
PG 24
WC Food Science & Technology
WE Emerging Sources Citation Index (ESCI)
SC Food Science & Technology
GA N3665
UT WOS:001631502100003
DA 2026-03-11
ER

PT J
AU Ramachandran, R
   Alwi, RS
   Mazaya, M
   Prem, P
   Kamaraj, C
   Maytasya, S
   Soleha, M
AF Ramachandran, Raji
   Alwi, Ratna Surya
   Mazaya, Maulida
   Prem, Pradisha
   Kamaraj, Chinnaperumal
   Maytasya, Silviyah
   Soleha, Maratu
TI Natural antihypertensive agents: innovative extraction techniques:
   Bioactive profiling and mechanistic pathways for therapeutic development
SO SOUTH AFRICAN JOURNAL OF BOTANY
LA English
DT Article
DE Natural antihypertensives; Bioactive compounds; Sustainable extraction;
   ACE inhibition; Functional foods
ID DRUG DISCOVERY; LC-MS/MS; L.
AB This review discusses novel, green extraction techniques - ultrasound-assisted, enzymatic hydrolysis, and supercritical extraction - to separate bioactive compounds with antihypertensive activity from varied natural resources, such as lime peels, green tea, mackerel, seaweed, and bitter melon. These bioactive compounds, including peptides, flavonoids, polysaccharides, and sulfur compounds, exert their action through angiotensinconverting enzyme (ACE) inhibition, oxidative stress reduction, and renin-angiotensin system modulation. The review classifies natural and synthetic antihypertensives on the basis of their mechanisms (e.g., ACE inhibition, nitric oxide-mediated vasodilation, calcium channel antagonism) and sources (botanical, marine, microbial). Natural bioactive components are promising in comparison to synthetic drugs such as hydrochlorothiazide and losartan but are limited by industrial scalability and sparse clinical validation. Combining state-of-the-art extraction with computational resources and metabolomics-assisted isolation provides new approaches to the development of functional foods and nutraceuticals, filling knowledge gaps to ensure translational impact for the management of hypertension.
C1 [Ramachandran, Raji; Alwi, Ratna Surya; Mazaya, Maulida; Maytasya, Silviyah] Natl Res & Innovat Agcy BRIN, Res Org Elect & Informat, Res Ctr Comp, Cibinong Sci Ctr, Km 46, Cibinong Bogor, West Java, Indonesia.
   [Prem, Pradisha; Kamaraj, Chinnaperumal] SRM Inst Sci & Technol SRMIST, Fac Sci & Humanities, Dept Biotechnol, Chennai 603203, Tamil Nadu, India.
   [Kamaraj, Chinnaperumal] SRM Inst Sci & Technol, Interdisciplinary Inst Indian Syst Med, Directorate Res, Kattankulathur 603203, Tamil Nadu, India.
   [Maytasya, Silviyah] Hasanuddin Univ, Fac Forestry, Makassar, Indonesia.
   [Soleha, Maratu] Natl Res & Innovat Agcy BRIN, Cibinong Sci Ctr, Res Ctr Pharmaceut Ingredients & Tradit Med, Km 46, Cibinong Bogor, West Java, Indonesia.
C3 National Research & Innovation Agency of Indonesia (BRIN); SRM Institute
   of Science & Technology Chennai; SRM Institute of Science & Technology
   Chennai; Universitas Hasanuddin; National Research & Innovation Agency
   of Indonesia (BRIN)
RP Alwi, RS (corresponding author), Natl Res & Innovat Agcy BRIN, Res Org Elect & Informat, Res Ctr Comp, Cibinong Sci Ctr, Km 46, Cibinong Bogor, West Java, Indonesia.
EM ratn017@brin.go.id
RI KAMARAJ, CHINNAPERUMAL/D-6771-2012; Prem, Pradisha/JCP-2905-2023;
   Mazaya, Maulida/HIK-3372-2022; surya alwi, ratna/AAC-2690-2020
OI surya alwi, ratna/0000-0002-2930-8223
FU Riset Inovasi untuk Indonesia Maju (RIIM) LPDP BRIN [37/II.7/HK/2023]
FX This work is a part of the research project "Exploration and Scientific
   Validation of Natural Materials and Traditional Medicinal Products as
   Antihypertensives to Enhance the Use of Traditional Medicines in
   Indonesia", supported by the Riset Inovasi untuk Indonesia Maju (RIIM)
   LPDP BRIN [37/II.7/HK/2023]
NR 123
TC 0
Z9 0
U1 0
U2 0
PU ELSEVIER
PI AMSTERDAM
PA RADARWEG 29, 1043 NX AMSTERDAM, NETHERLANDS
SN 0254-6299
EI 1727-9321
J9 S AFR J BOT
JI S. Afr. J. Bot.
PD JAN
PY 2026
VL 188
BP 494
EP 513
DI 10.1016/j.sajb.2025.11.039
EA NOV 2025
PG 20
WC Plant Sciences
WE Science Citation Index Expanded (SCI-EXPANDED)
SC Plant Sciences
GA M2999
UT WOS:001630432400001
DA 2026-03-11
ER

PT J
AU Kagueyam, SS
   dos Santos, JR
   Contato, AG
   de Souza, CGM
   Castoldi, R
   Corrêa, RCG
   Conte, CA Jr
   Yamaguchi, NU
   Bracht, A
   Peralta, RM
AF Kagueyam, Samanta Shiraishi
   dos Santos Filho, Jose Rivaldo
   Contato, Alex Graca
   de Souza, Cristina Giatti Marques
   Castoldi, Rafael
   Correa, Rubia Carvalho Gomes
   Conte Junior, Carlos Adam
   Yamaguchi, Natalia Ueda
   Bracht, Adelar
   Peralta, Rosane Marina
TI Green Extraction of Bioactive Compounds from Plant-Based Agri-Food
   Residues: Advances Toward Sustainable Valorization
SO PLANTS-BASEL
LA English
DT Review
DE agri-food residues; bioactive compounds; green extraction; circular
   bioeconomy; sustainable nutrition; polyphenols; metabolic health;
   nutraceuticals; food waste valorization; biorefinery
ID AGROINDUSTRIAL WASTES; L. PEEL; HEALTH; POLYPHENOLS; METABOLISM;
   PHENOLICS
AB Agri-food residues have accumulated globally at unprecedented scales, generating environmental pressures and resource inefficiencies, a core problem addressed in this review, while simultaneously representing rich, underutilized reservoirs of health-promoting phytochemicals. This review synthesizes recent advances (2016-2025) in the green extraction, characterization, and biological validation of phytochemicals from plant-based residues, including polyphenols, flavonoids, carotenoids, alkaloids, and dietary fibers from key sources such as grape pomace, citrus peels, coffee silverskin, pomegranate peel, cereal brans, and tropical fruit by-products. Emphasis is placed on sustainable extraction methods: ultrasound-assisted extraction (UAE), microwave-assisted extraction (MAE), pressurized liquid extraction (PLE), supercritical CO2 extraction (SFE), and natural deep eutectic solvents (NADES), which enable efficient recovery while minimizing environmental impact. In vitro, in vivo, and clinical studies demonstrate that residue-derived compounds exert antioxidant, anti-inflammatory, metabolic-regulating, and prebiotic effects, contributing to health in general and gut microbiota modulation. Integrating these bioactives into functional foods and nutraceuticals supports sustainable nutrition and circular bioeconomy goals by reducing food waste and promoting health-oriented valorization. Regulatory advances, including approvals from the European Food Safety Authority (EFSA) and the U.S. Food and Drug Administration (FDA) for ingredients such as olive phenolics, citrus flavanones, and coffee cascara, further illustrate increasing translational readiness. The convergence of green chemistry, biorefinery design, and nutritional science positions agri-food residues as pivotal resources for future health-promoting and environmentally responsible diets. Remaining challenges include scaling cost-effective green processes, harmonizing life cycle assessment protocols, expanding toxicological datasets, and conducting longer-term clinical trials to support safe and evidence-based commercialization.
C1 [Kagueyam, Samanta Shiraishi; Peralta, Rosane Marina] Univ Estadual Maringa, Postgrad Program Food Sci, BR-87020900 Maringa, PR, Brazil.
   [dos Santos Filho, Jose Rivaldo; de Souza, Cristina Giatti Marques; Castoldi, Rafael; Bracht, Adelar; Peralta, Rosane Marina] State Univ Maring, Postgrad Program Biochem, BR-87015900 Maringa, PR, Brazil.
   [Contato, Alex Graca; Conte Junior, Carlos Adam] Fed Univ Rio De Janeiro UFRJ, Inst Chem IQ, Food Anal Ctr NAL, Dept Biochem, BR-21941598 Rio De Janeiro, RJ, Brazil.
   [Correa, Rubia Carvalho Gomes] Cesumar Univ, Cesumar Inst Sci Technol & Innovat ICETI, Postgrad Program Clean Technol, BR-87050900 Maringa, PR, Brazil.
   [Yamaguchi, Natalia Ueda] Univ Fed Santa Catarina, Postgrad Program Energy & Sustainabil, BR-88905120 Ararangua, SC, Brazil.
   [Yamaguchi, Natalia Ueda] Univ Estadual Maringa, Dept Chem Engn, BR-87020900 Maringa, PR, Brazil.
C3 Universidade Estadual de Maringa; Universidade Federal de Santa Catarina
   (UFSC); Universidade Estadual de Maringa
RP Peralta, RM (corresponding author), Univ Estadual Maringa, Postgrad Program Food Sci, BR-87020900 Maringa, PR, Brazil.; Peralta, RM (corresponding author), State Univ Maring, Postgrad Program Biochem, BR-87015900 Maringa, PR, Brazil.
EM samanta.ssk03@gmail.com; pg70637@uem.br; alexgraca.contato@gmail.com;
   cgmsouza@uem.br; rcastoldi@uem.br; rubia.correa@unicesumar.edu.br;
   conte@iq.ufrj.br; natalia.ueda@ufsc.br; abracht@uem.br; rmperalta@uem.br
RI Bracht, Adelar/OKR-8338-2025; Ueda Yamaguchi, Natalia/V-3769-2019;
   Conte-Junior, Carlos/J-5815-2014; Kagueyama, Samanta/ODJ-4175-2025;
   Carvalho Gomes Corrêa, Rúbia/AAQ-1473-2020; PERALTA, ROSANE
   MARINA/J-3912-2016; Graça Contato, Alex/O-8760-2018
OI Bracht, Adelar/0000-0002-8098-5705; Castoldi,
   Rafael/0000-0001-7952-1500; Ueda Yamaguchi, Natalia/0000-0002-8806-2454;
   Conte-Junior, Carlos/0000-0001-6133-5080; Souza,
   Cristina/0000-0001-7295-758X; dos Santos Filho, José
   Rivaldo/0000-0002-9565-0860; Carvalho Gomes Corrêa,
   Rúbia/0000-0003-0269-4344; PERALTA, ROSANE MARINA/0000-0001-5749-0723;
   Kagueyama, Samanta/0009-0008-4946-2835; Graça Contato,
   Alex/0000-0002-4204-8833
FU National Council for Scientific and Technological Development
   [40489/2023-5, 312892/2025-0, 309234/2023-9, 313009/2025-2]; Cesumar
   Institute of Science Technology and Innovation (ICETI)
FX This research was funded by National Council for Scientific and
   Technological Development (CNPq, Brazil) through the research grant
   contracts with A. Bracht [grant number 40489/2023-5], N.U. Yamaguchi
   [grant number 312892/2025-0]; R.M. Peralta [grant number 309234/2023-9]
   and R.C.G. Correa [grant number 313009/2025-2]. R.C.G. Correa is also a
   research grant recipient of Cesumar Institute of Science Technology and
   Innovation (ICETI).
NR 171
TC 4
Z9 4
U1 21
U2 21
PU MDPI
PI BASEL
PA MDPI AG, Grosspeteranlage 5, CH-4052 BASEL, SWITZERLAND
SN 2223-7747
J9 PLANTS-BASEL
JI Plants-Basel
PD NOV 25
PY 2025
VL 14
IS 23
AR 3597
DI 10.3390/plants14233597
PG 33
WC Plant Sciences
WE Science Citation Index Expanded (SCI-EXPANDED)
SC Plant Sciences
GA Q2187
UT WOS:001634369000001
PM 41375307
OA Green Submitted, gold
DA 2026-03-11
ER

PT J
AU Bonifacino, C
   Dauber, C
   Martínez, A
   Tourné, F
   Irigaray, B
   Vieitez, I
   Abirached, C
AF Bonifacino, Carla
   Dauber, Cecilia
   Martinez, Analia
   Tourne, Florencia
   Irigaray, Bruno
   Vieitez, Ignacio
   Abirached, Cecilia
TI Towards a sustainable utilization of Tannat grape seeds: Extraction of
   bioactive compounds through green technologies and waste revalorization
SO JOURNAL OF SUPERCRITICAL FLUIDS
LA English
DT Article
DE Wine industry by-products; Green extraction technologies; Bioactive
   compounds; Techno-functional properties; Sustainable valorization
ID PRESSURIZED LIQUID EXTRACTION; BY-PRODUCTS; ANTIOXIDANT ACTIVITY; OIL;
   PARAMETERS; PHENOLICS; CATECHINS; RECOVERY; FOOD
AB Valorizing wine industry by-products like Tannat grape seeds offers a sustainable path to recover high-value bioactives and reduce environmental impact. This study aims to achieve their comprehensive value-added utilization by comparing extraction methods to obtain bioactive compounds of interest and by characterizing the functional properties of the solid residue remaining after extraction. Three extraction techniques were applied: the conventional Soxhlet method, using either absolute ethanol or hexane, supercritical fluid extraction (SFE) and pressurized liquid extraction (PLE), assessing the effects of temperature and ethanol concentration on extraction yield and antioxidant properties. Under optimal conditions (80 degrees C and 67 % ethanol), PLE achieved a higher yield than the conventional method, with elevated alpha-tocopherol content (844.4 +/- 15.3 mg/kg mg/kg) and a lipid fraction dominated by polyunsaturated fatty acids, primarily linoleic acid. This fraction showed significant antioxidant capacity as determined by the ABTS and ORAC-FL assays and, in an accelerated oxidation test, increased the induction period of sunflower oil in a concentration-dependent manner, with an effect comparable to that of the synthetic antioxidant BHA. The solid residue generated after PLE was evaluated for its technofunctional properties. It exhibited higher water-holding capacity compared with untreated ground seeds, possibly due to its higher relative fiber content and structural changes induced by processing. Furthermore, the residue retained residual bioactive properties, highlighting its potential as a functional ingredient. Overall, these results support the use of PLE as an efficient strategy for the integral and sustainable utilization of Tannat grape seeds.
C1 [Bonifacino, Carla; Martinez, Analia; Tourne, Florencia; Abirached, Cecilia] Univ Republ UdelaR, Sch Chem, Food Chem Area, Food Sci & Technol Dept, Montevideo 11800, Uruguay.
   [Dauber, Cecilia; Martinez, Analia; Vieitez, Ignacio] Univ Republ UdelaR, Sch Chem, Food Sci & Technol Dept, Food Technol Area, Montevideo 11800, Uruguay.
   [Martinez, Analia] Latitud LATU Fdn, Av Italia 6201, Montevideo 11500, Uruguay.
   [Irigaray, Bruno] Univ Republ UdelaR, Sch Chem, Food Sci & Technol Dept, Fats & Oils Area, Montevideo 11800, Uruguay.
C3 Universidad de la Republica, Uruguay; Universidad de la Republica,
   Uruguay; Latitud - Fundacion LATU; Universidad de la Republica, Uruguay
RP Abirached, C (corresponding author), Univ Republ UdelaR, Sch Chem, Food Chem Area, Food Sci & Technol Dept, Montevideo 11800, Uruguay.
EM abirached@fq.edu.uy
RI Abirached, Cecilia/JUV-6237-2023
OI , Ignacio Vieitez/0000-0003-0320-2970; Tourné,
   Florencia/0009-0006-8936-1698; Abirached, Cecilia/0000-0003-3362-1615
FU Comision Sectorial de Investigacion Cientifica-Udelar [CSIC I+D 2323]; 
   [CSIC I + D 2323]
FX This study was supported by Comisio n Sectorial de Investigacio n
   Cientifica - Udelar (CSIC I + D 2323 Cecilia Abirached's Project) .
NR 63
TC 0
Z9 0
U1 2
U2 2
PU ELSEVIER
PI AMSTERDAM
PA RADARWEG 29, 1043 NX AMSTERDAM, NETHERLANDS
SN 0896-8446
EI 1872-8162
J9 J SUPERCRIT FLUID
JI J. Supercrit. Fluids
PD APR
PY 2026
VL 230
AR 106850
DI 10.1016/j.supflu.2025.106850
EA NOV 2025
PG 10
WC Chemistry, Physical; Engineering, Chemical
WE Science Citation Index Expanded (SCI-EXPANDED)
SC Chemistry; Engineering
GA M1869
UT WOS:001630318300001
DA 2026-03-11
ER

PT J
AU Jeevarathinam, G
   Patra, A
   Deepa, J
   Rahul, R
   Neethu, CS
   Mallesham, P
   Kishore, SG
   Dwivedi, M
   V, SS
   Singh, P
   Rustagi, S
   Asdaq, SMB
AF Jeevarathinam, G.
   Patra, Abhipriya
   Deepa, J.
   Rahul, R.
   Neethu, C. S.
   Mallesham, Pentala
   Kishore, S. Ganga
   Dwivedi, Madhuresh
   V., Siva Shankar
   Singh, Punit
   Rustagi, Sarvesh
   Asdaq, Syed Mohammed Basheeruddin
TI Integrating Ozone Pretreatment in Green Extraction Techniques for
   Bioactive Compounds From Agro-Industrial Residues
SO COMPREHENSIVE REVIEWS IN FOOD SCIENCE AND FOOD SAFETY
LA English
DT Review
DE flavonoids; green solvents; ozone-assisted extraction; polyphenols;
   solvent polarity
ID QUALITY; FRUIT; POLYSACCHARIDES; DEGRADATION; OZONATION; DIFFUSION;
   OXIDATION; SOLVENTS; IMPACT
AB The escalating challenges of agro-food waste management have driven research into sustainable extraction methodologies for efficient bioactive compound recovery. Conventional thermal and solvent-based methods often result in compound degradation, solvent toxicity, long extraction times, and low yields. In contrast, non-thermal strategies provide higher efficiency, reduced solvent use, shorter processing times, and better preservation of thermolabile compounds, enabling greener recovery processes. Ozone has emerged as an eco-friendly, non-thermal alternative with strong oxidative and cell-disruptive properties that enhance extraction performance. This review critically examines ozone's roles as pretreatment, direct extraction enhancer, and solvent activation agent in agro-food biomass valorization. Ozone facilitates cell wall disruption, mass transfer, and selective oxidation, improving recovery of polyphenols, flavonoids, carotenoids, and so forth. Furthermore, ozone modifies solvent polarity and reactivity, enhancing efficiency. Its integration with ultrasound, microwave, enzymatic, and supercritical fluid extractions offers promising potential for scalable, sustainable industrial applications. Unlike previous reviews, which mainly focused on ozone's lab-scale applications, this paper provides a novel and critical perspective by exploring ozone as a three-fold strategy. It uniquely discusses mechanistic insights and synergistic hybrid extractions and evaluates safety, environmental, and regulatory considerations that are often overlooked. While ozone-assisted extraction (OAE) technologies hold great potential, challenges such as compound stability, optimization of treatment parameters, and regulatory considerations require further exploration. This review highlights recent advancements in OAE and discusses industrial feasibility, economic concerns, and future research directions. By integrating ozone technology into bioactive compound recovery, agro-food waste valorization can contribute significantly in developing a circular economy and a more sustainable food industry.
C1 [Jeevarathinam, G.] Hindusthan Coll Engn & Technol, Dept Food Technol, Coimbatore, Tamil Nadu, India.
   [Patra, Abhipriya; Kishore, S. Ganga; Dwivedi, Madhuresh] Natl Inst Technol, Dept Food Proc Engn, Rourkela, Odisha, India.
   [Deepa, J.] Nehru Inst Technol, Dept Food Technol, Coimbatore, Tamil Nadu, India.
   [Rahul, R.; Neethu, C. S.] Dhanalakshmi Srinivasan Coll Engn, Dept Food Technol, Coimbatore, Tamil Nadu, India.
   [Mallesham, Pentala] Cent Inst Agr Engn, Dept Proc & Food Engn, Coimbatore, Tamil Nadu, India.
   [V., Siva Shankar] Saveetha Univ, Inst Agr Engn, Saveetha Inst Med & Tech Sci, Saveetha Sch Engn, Chennai, Tamil Nadu, India.
   [Singh, Punit] GLA Univ Mathura, Inst Engn & Technol, Dept Mech Engn, Mathura, Uttar Pradesh, India.
   [Rustagi, Sarvesh] Maya Devi Univ, Sch Agr, Dept Food Technol, Dehra Dun, Uttarakhand, India.
   [Asdaq, Syed Mohammed Basheeruddin] AlMaarefa Univ, Coll Pharm, Dept Pharm Practice, Riyadh, Saudi Arabia.
   [Asdaq, Syed Mohammed Basheeruddin] AlMaarefa Univ, Res Ctr, Deanship Sci Res & Postgrad Studies, Riyadh, Saudi Arabia.
C3 National Institute of Technology (NIT System); National Institute of
   Technology Rourkela; Indian Council of Agricultural Research (ICAR);
   ICAR - Central Institute of Agricultural Engineering; Saveetha Institute
   of Medical & Technical Science; Saveetha School of Engineering; GLA
   University; Almaarefa University; Almaarefa University
RP Jeevarathinam, G (corresponding author), Hindusthan Coll Engn & Technol, Dept Food Technol, Coimbatore, Tamil Nadu, India.
EM jeevaganesan.tnau@gmail.com
RI asdaq, Syed Mohammed Basheeruddin/AAH-8283-2019; Singh,
   Punit/AAV-3753-2021; Dwivedi, Madhuresh/AAW-5311-2020; Rustagi,
   Sarvesh/AEC-1996-2022; GANGA, KISHORE/IST-2144-2023; R,
   Rahul/JND-8552-2023; Shankar, Siva/AHE-5793-2022; G,
   Jeevarathinam/AAH-6559-2021
OI R, Rahul/0000-0002-8755-2451; Shankar, Siva/0000-0003-3552-5408; G,
   Jeevarathinam/0000-0002-3283-7265; Pentala,
   Mallesham/0009-0004-2614-419X
FU AlMaarefa University
FX One of the authors, SMBA, gratefully acknowledges the financial support
   provided by AlMaarefa University to participate in this review article.
NR 159
TC 0
Z9 0
U1 7
U2 7
PU WILEY
PI HOBOKEN
PA 111 RIVER ST, HOBOKEN 07030-5774, NJ USA
SN 1541-4337
J9 COMPR REV FOOD SCI F
JI Compr. Rev. Food. Sci. Food Saf.
PD NOV 25
PY 2025
VL 25
IS 1
AR e70336
DI 10.1111/1541-4337.70336
PG 31
WC Food Science & Technology
WE Science Citation Index Expanded (SCI-EXPANDED)
SC Food Science & Technology
GA G2928
UT WOS:001624396300001
PM 41292138
DA 2026-03-11
ER

PT J
AU Thomas, A
   Vithu, P
   Pulissery, SK
   Sreeja, R
   Rajesh, GK
AF Thomas, Ashitha
   Vithu, P.
   Pulissery, Sudheer Kundukulangara
   Sreeja, R.
   Rajesh, G. K.
TI Ultrasound pretreatment for supercritical fluid extraction of β-carotene
   from Gac fruit: process optimization and characterization of Gac oil and
   residual powder
SO CHEMICAL ENGINEERING AND PROCESSING-PROCESS INTENSIFICATION
LA English
DT Article
DE Gac fruit; beta-carotene; Ultrasound; Pretreatment; Supercritical CO 2
   extraction; Extraction residue
ID ANTIOXIDANT ACTIVITY; ASSISTED EXTRACTION; CO2 EXTRACTION; BIOACTIVE
   COMPOUNDS; PHENOLIC-COMPOUNDS; YIELD; L.; CHLOROPHYLL; LYCOPENE; SYSTEM
AB Gac (Momordica cochinchinensis Spreng) is a carotenoid-rich tropical fruit valued for its nutritional and functional potential. Previous studies have mainly applied ultrasound or supercritical CO2 extraction (SFE) separately and only to selected parts such as aril or peel, leaving a gap in holistic valorisation. This study integrates ultrasound-assisted supercritical extraction (US-SC) of the whole fruit (peel, aril, and yellow pulp) to maximize bioactive recovery. Ultrasound treatment (750 W, 20 kHz) was optimized using Response Surface Methodology, with 80 % amplitude for 30 min, achieving 82.83 % carotenoid recovery and 56.06 % antioxidant activity. Subsequent SFE further enhanced antioxidant activity (71.60 %) and enriched beta-carotene in the extract. SEM revealed enhanced porosity in the treated matrix, while FTIR confirmed the presence of characteristic carotenoid functional groups. The extraction residue was also characterized to assess its potential for value addition, supporting a zero-waste approach. Overall, US-SC proved to be a green and efficient strategy with strong potential for functional food and nutraceutical applications.
C1 [Thomas, Ashitha; Vithu, P.; Sreeja, R.; Rajesh, G. K.] Kerala Agr Univ, Kelappaji Coll Agr Engn & Food Technol, Dept Proc & Food Engn, Thavanur 679573, Kerala, India.
   [Pulissery, Sudheer Kundukulangara] Kerala Agr Univ, Coll Agr, Dept Agr Engn, Agribusiness Incubator, Trichur 680656, Kerala, India.
RP Pulissery, SK (corresponding author), Kerala Agr Univ, Coll Agr, Dept Agr Engn, Agribusiness Incubator, Trichur 680656, Kerala, India.
EM ashithathomas999@gmail.com; vithu.prabha@kau.in; kp.sudheer@kau.in;
   sreeja.r@kau.in; rajesh.gk@kau.in
RI ; Prabha, Vithu/AAO-6624-2020
OI Kundukulangara Pulissery, SUDHEER/0000-0001-9981-2356; Prabha,
   Vithu/0000-0002-9808-5000
NR 91
TC 1
Z9 1
U1 6
U2 6
PU ELSEVIER SCIENCE SA
PI LAUSANNE
PA PO BOX 564, 1001 LAUSANNE, SWITZERLAND
SN 0255-2701
EI 1873-3204
J9 CHEM ENG PROCESS
JI Chem. Eng. Process.
PD NOV
PY 2025
VL 217
AR 110534
DI 10.1016/j.cep.2025.110534
EA NOV 2025
PG 15
WC Energy & Fuels; Engineering, Chemical
WE Science Citation Index Expanded (SCI-EXPANDED)
SC Energy & Fuels; Engineering
GA 7EF7N
UT WOS:001568931800001
DA 2026-03-11
ER

PT J
AU Dasiewicz, J
   Wronka, A
   Kowaluk, G
AF Dasiewicz, Julia
   Wronka, Anita
   Kowaluk, Grzegorz
TI From Extraction to Valorization: Unlocking the Potential of Bark-Derived
   Extraction Residues for Sustainable Material Development
SO MOLECULES
LA English
DT Review
DE bark; cascade processing; extraction residues; bark extraction;
   biorefining; upcycling potential; post-extraction; waste; biomass
ID HOT-WATER EXTRACTION; QUERCUS-SUBER L.; SPRUCE BARK; ASSISTED
   EXTRACTION; LIPOPHILIC EXTRACTIVES; MECHANICAL-PROPERTIES;
   CHEMICAL-COMPOSITION; BIOACTIVE COMPOUNDS; EUCALYPTUS-GRANDIS; IONIC
   LIQUIDS
AB Tree bark, a renewable byproduct of the forest industry, has long been recognized as a rich source of bioactive and structural compounds, including polyphenols, tannins, triterpenes, and suberinic acids. Over recent decades, numerous studies have explored bark extraction processes aimed at recovering these valuable substances. However, the substantial quantities of solid and liquid residues remaining after extraction are still largely overlooked despite their significant potential for further valorization. This review summarizes the current state of research on bark extraction, highlighting the diversity of applied techniques from conventional solvent extraction to advanced green methods such as organosolv, subcritical water, and supercritical CO2 extraction. Particular emphasis is placed on post-extraction residues, which remain rich in lignocellulosic, suberinic and phenolic compounds suitable for the development of bio-based materials, composites and functional chemicals. Importantly, this review introduces a novel perspective by evaluating post-extraction residues with the same significance as primary bark extracts, emphasizing their un-tapped potential within emerging bark biorefinery concepts. The review identifies existing knowledge gaps related to the chemical characterization, recovery strategies and industrial integration of these byproducts. Finally, it outlines future research directions focused on transforming bark extraction residues into high value sustainable materials fully aligned with the principles of the circular bioeconomy and zero waste processing.
C1 [Dasiewicz, Julia; Wronka, Anita; Kowaluk, Grzegorz] Warsaw Univ Life Sci SGGW, Inst Wood Sci & Furniture, Nowoursynowska St 159, PL-02776 Warsaw, Poland.
C3 Warsaw University of Life Sciences
RP Wronka, A; Kowaluk, G (corresponding author), Warsaw Univ Life Sci SGGW, Inst Wood Sci & Furniture, Nowoursynowska St 159, PL-02776 Warsaw, Poland.
EM julia_dasiewicz@sggw.edu.pl; anita_wronka@sggw.edu.pl;
   grzegorz_kowaluk@sggw.edu.pl
RI Kowaluk, Grzegorz/E-2135-2018; Wronka, Anita/KII-5184-2024
OI Kowaluk, Grzegorz/0000-0003-1463-0540; Wronka,
   Anita/0000-0003-1269-5367; Dasiewicz, Julia/0000-0002-7914-5266
FU National Science Centre, Poland [2024/53/B/NZ9/03468]
FX This research was funded by the National Science Centre, Poland, under
   grant number 2024/53/B/NZ9/03468. For the purpose of Open Access, the
   author has applied a CC-BY public copyright license to any Author
   Accepted Manuscript (AAM) version arising from this submission.
NR 246
TC 0
Z9 0
U1 5
U2 5
PU MDPI
PI BASEL
PA MDPI AG, Grosspeteranlage 5, CH-4052 BASEL, SWITZERLAND
EI 1420-3049
J9 MOLECULES
JI Molecules
PD NOV 24
PY 2025
VL 30
IS 23
AR 4537
DI 10.3390/molecules30234537
PG 33
WC Biochemistry & Molecular Biology; Chemistry, Multidisciplinary
WE Science Citation Index Expanded (SCI-EXPANDED)
SC Biochemistry & Molecular Biology; Chemistry
GA Q8458
UT WOS:001634997900001
PM 41375135
OA Green Submitted, gold
DA 2026-03-11
ER

PT J
AU Naseem, T
   Ali, K
   Zahid, N
   Hassan, SA
   Abdi, G
   Yikmis, S
   Aadil, RM
AF Naseem, Tehmina
   Ali, Khushi
   Zahid, Nisha
   Hassan, Syed Ali
   Abdi, Gholamreza
   Yikmis, Seydi
   Aadil, Rana Muhammad
TI Advances in ultrasound-enhanced recovery of marine algal
   polysaccharides: toward sustainable bioprocessing
SO ULTRASONICS SONOCHEMISTRY
LA English
DT Review
DE Ultrasound-assisted extraction; Algae; Polysaccharides yield; Cytotoxic
   properties; Functional properties
ID ASSISTED EXTRACTION; FUCOIDAN; ALGINATE
AB The growing emphasis on environmental sustainability has intensified interest in the extraction and valorization of polysaccharides from marine algal species due to their non-toxic nature and notable bioactivities. Although various conventional extraction techniques have been employed, these often involve high energy consumption, prolonged processing times, limited selectivity, and the potential degradation of polysaccharide bioactivity. To address these limitations, a range of sustainable and cost-effective extraction methods has been developed, including enzyme-assisted extraction (EAE), supercritical fluid extraction (SFE), subcritical water extraction (SWE), microwave-assisted extraction (MAE), and ultrasound-assisted extraction (UAE). Among these, the UAE, either as a standalone method or integrated within a biorefinery framework, has emerged as a promising and green technology. It offers higher extraction efficiency with reduced time, energy, and cost requirements. Polysaccharides extracted via ultrasound (US) have demonstrated enhanced anticancer, bioactive, and rheological properties. Furthermore, integrating the UAE with green solvents, such as natural deep eutectic solvents (NaDESs), or complementary techniques, including MAE, hot water extraction (HWE), and EAE, has been shown to further improve yields by 2-6 % and enhance functional quality. This review highlights the potential of the UAE, both individually and in combination with other methods for the efficient recovery of algal polysaccharides. It also evaluates the influence of the UAE on the biofunctional properties of the extracted compounds, underscoring their applicability across diverse industrial sectors. Nonetheless, further research is warranted to optimize process parameters, ensure safety, enhance antioxidant activity (AOA), and improve purification and characterization, as well as better understand the structure-activity relationships of these valuable biopolymers.
C1 [Naseem, Tehmina; Ali, Khushi; Hassan, Syed Ali; Aadil, Rana Muhammad] Univ Agr Faisalabad, Natl Inst Food Sci & Technol, Faisalabad 38000, Pakistan.
   [Zahid, Nisha] Univ Agr Faisalabad, Dept Food Engn, Faisalabad 38000, Pakistan.
   [Abdi, Gholamreza] Persian Gulf Univ, Persian Gulf Res Inst, Dept Biotechnol, Bushehr 75169, Iran.
   [Yikmis, Seydi] Tekirdag Namik Kemal Univ, Dept Food Technol, TR-59830 Tekirdag, Turkiye.
C3 University of Agriculture Faisalabad; University of Agriculture
   Faisalabad; Persian Gulf University; Namik Kemal University
RP Aadil, RM (corresponding author), Univ Agr Faisalabad, Natl Inst Food Sci & Technol, Faisalabad 38000, Pakistan.; Abdi, G (corresponding author), Persian Gulf Univ, Persian Gulf Res Inst, Dept Biotechnol, Bushehr 75169, Iran.
EM abdi@pgu.ac.ir; muhammad.aadil@uaf.edu.pk
RI abdi, gholamreza/AAC-9373-2021; Naseem, Tahir/IXD-2503-2023; Yıkmış,
   Seydi/V-5890-2017; Aadil, Rana Muhammad/GRY-2404-2022
OI Yıkmış, Seydi/0000-0001-8694-0658; Aadil, Rana
   Muhammad/0000-0002-0185-0096
NR 117
TC 1
Z9 1
U1 14
U2 14
PU ELSEVIER
PI AMSTERDAM
PA RADARWEG 29, 1043 NX AMSTERDAM, NETHERLANDS
SN 1350-4177
EI 1873-2828
J9 ULTRASON SONOCHEM
JI Ultrason. Sonochem.
PD DEC
PY 2025
VL 123
AR 107683
DI 10.1016/j.ultsonch.2025.107683
EA NOV 2025
PG 16
WC Acoustics; Chemistry, Multidisciplinary
WE Science Citation Index Expanded (SCI-EXPANDED)
SC Acoustics; Chemistry
GA L3810
UT WOS:001629505000001
PM 41289825
OA Green Submitted, gold
DA 2026-03-11
ER

PT J
AU Panigrahi, A
   Shams, R
   Dash, KK
AF Panigrahi, Aanchal
   Shams, Rafeeya
   Dash, Kshirod Kumar
TI Sustainable techniques for extracting essential oils from spices and
   herbs: A comprehensive review
SO FOOD SCIENCE AND BIOTECHNOLOGY
LA English
DT Review; Early Access
DE Essential oils; Extraction; Green technology; Bioactive compounds;
   Spices
ID ULTRASOUND-ASSISTED EXTRACTION; SUPERCRITICAL CARBON-DIOXIDE;
   PRESSURIZED LIQUID EXTRACTION; PHENOLIC-COMPOUNDS; POTENTIAL
   APPLICATION; BIOACTIVE COMPOUNDS; ENZYME; GREEN; OPTIMIZATION;
   PEPPERMINT
AB This review emphasizes innovative techniques for extraction of essential oils, including ultrasound-assisted, supercritical fluid, enzyme-assisted, pressurized liquid, and microwave-assisted extraction methods. An analysis is performed on fundamental operational characteristics highlighting its advantages and limitations in terms of environmental impact, selectivity, and efficiency. Supercritical fluid extraction uses supercritical carbon dioxide in a solvent-free approach, enabling control of solvating capacity to obtain high-purity extracts. This technique facilitates extraction of essential oils from spices such as turmeric and clove. Enzyme-assisted extraction breaks down cell walls and promotes release of essential oils from black pepper and cardamom using specific enzymes such as cellulase and protease. Pressurized liquid extraction uses increased temperatures and pressures to enhance penetration and solubility of solvents. Application of ultrasound and microwaves effectively enhances mass transfer rates and reduces extraction periods utilizing ultrasonic and electromagnetic radiation. This investigation contributes to efficient, eco-friendly, and cost-effective methods for essential oil extraction.
C1 [Panigrahi, Aanchal; Shams, Rafeeya] Lovely Profess Univ, Dept Food Technol & Nutr, Phagwara, Punjab, India.
   [Dash, Kshirod Kumar] Ghani Khan Choudhury Inst Engn & Technol, Dept Food Engn & Technol, Malda, West Bengal, India.
C3 Lovely Professional University
RP Shams, R (corresponding author), Lovely Profess Univ, Dept Food Technol & Nutr, Phagwara, Punjab, India.; Dash, KK (corresponding author), Ghani Khan Choudhury Inst Engn & Technol, Dept Food Engn & Technol, Malda, West Bengal, India.
EM aanchalp@gmail.com; rafiya.shams@gmail.com; kshirod@gkciet.ac.in
RI Shams, Rafeeya/GWZ-6402-2022; Dash, Kshirod Kumar/AEQ-2949-2022
OI Dash, Kshirod Kumar/0000-0002-3875-1286
NR 144
TC 0
Z9 0
U1 19
U2 19
PU KOREAN SOCIETY FOOD SCIENCE & TECHNOLOGY-KOSFOST
PI SEOUL
PA #605, KOREA SCI TECHNOL CENT, 635-4 YEOKSAM-DONG, KANGNAM-GU, SEOUL,
   135-703, SOUTH KOREA
SN 1226-7708
EI 2092-6456
J9 FOOD SCI BIOTECHNOL
JI Food Sci. Biotechnol.
PD 2025 NOV 24
PY 2025
DI 10.1007/s10068-025-02004-9
EA NOV 2025
PG 20
WC Food Science & Technology
WE Science Citation Index Expanded (SCI-EXPANDED)
SC Food Science & Technology
GA D2614
UT WOS:001621355200001
DA 2026-03-11
ER

PT J
AU Veljovic, S
   Bogdanovic, A
   Tosti, T
   Trifunovic, BS
   Maksimovic, S
   Jovanovic, M
   Petrovic, M
AF Veljovic, Sonja
   Bogdanovic, Aleksandra
   Tosti, Tomislav
   Trifunovic, Bojana Spirovic
   Maksimovic, Svetolik
   Jovanovic, Marina
   Petrovic, Marija
TI Unlocking bioactive potential of peppermint seeds: fatty acids,
   phenolics, antioxidant and cytotoxic activity of supercritical CO2
   extracts
SO JOURNAL OF THE SCIENCE OF FOOD AND AGRICULTURE
LA English
DT Article
DE peppermint seeds; phenolics; fatty acids; antioxidant activity;
   cytotoxic activity
ID L.; QUANTIFICATION; LAMIACEAE
AB BACKGROUND This is the first study aiming to investigate the yield and kinetics of supercritical CO2 extraction of peppermint (Mentha piperita L.) seeds, as well as to evaluate fatty acid and phenolic composition, antioxidant activity and cytotoxic properties against human lung adenocarcinoma (A549 cells) and normal fetal fibroblast (MRC-5 cells) of the obtained extracts. Applied conditions of pressure and temperature for extraction were in the range of 10-30 MPa and 40-50 degrees C.RESULTS A significant increase in the yield was revealed at higher conditions of pressure and temperature. More than 80% of detected fatty acids belong to unsaturated fatty acids, with a predominant content of polyunsaturated fatty acids. With increasing pressure and temperature, the percentage of saturated and polyunsaturated fatty acids increased, whereas the amount of monounsaturated fatty acids decreased. The prenominal compounds in all tested samples were salvianolic acid, followed by rosmarinic acid and eriodictyol. Due to the highest content of individual phenolic compounds, optimal treatment for the phenolic compound extraction was 20 MPa and 40 degrees C. The sample extracted at the lowest pressure and the lowest temperature exhibited the most potent cytotoxicity against A549 cells.CONCLUSIONS Peppermint seeds represent a high-value material that should be more extensively studied and encouraged for application in the food industry sector. (c) 2025 Society of Chemical Industry.
C1 [Veljovic, Sonja] Univ Kragujevac, Fac Hotel Management & Tourism Vrnjacka Banja, Vrnjacka Banja, Serbia.
   [Bogdanovic, Aleksandra; Maksimovic, Svetolik] Univ Belgrade, Fac Technol & Met, Belgrade, Serbia.
   [Tosti, Tomislav] Univ Belgrade, Inst Chem Technol & Met, Belgrade, Serbia.
   [Trifunovic, Bojana Spirovic] Univ Belgrade, Fac Agr, Zemun, Serbia.
   [Jovanovic, Marina; Petrovic, Marija] Inst Gen & Phys Chem, Belgrade, Serbia.
C3 University of Kragujevac; University of Belgrade; University of
   Belgrade; University of Belgrade; University of Belgrade
RP Petrovic, M (corresponding author), Inst Gen & Phys Chem, Belgrade, Serbia.
EM marijapetrovic52@gmail.com
RI Spirovic Trifunovic, Bojana/ABB-7971-2021; Veljović,
   Sonja/ABC-8951-2021; Tosti, Tomislav/R-4165-2017
FU Ministry of Science, Technological Development and Innovation of the
   Republic of Serbia [451-03-65/2024-2103, 451-03-136/2025-2103/200051]
FX <STRONG> </STRONG>This work was supported by the Ministry of Science,
   Technological Development and Innovation of the Republic of Serbia
   (Contract No. 451-03-65/2024-2103; 451-03-136/2025-2103/200051).
NR 35
TC 0
Z9 0
U1 0
U2 0
PU WILEY
PI HOBOKEN
PA 111 RIVER ST, HOBOKEN 07030-5774, NJ USA
SN 0022-5142
EI 1097-0010
J9 J SCI FOOD AGR
JI J. Sci. Food Agric.
PD MAR 15
PY 2026
VL 106
IS 4
BP 2361
EP 2368
DI 10.1002/jsfa.70342
EA NOV 2025
PG 8
WC Agriculture, Multidisciplinary; Chemistry, Applied; Food Science &
   Technology
WE Science Citation Index Expanded (SCI-EXPANDED)
SC Agriculture; Chemistry; Food Science & Technology
GA DB7PU
UT WOS:001621795400001
PM 41287183
DA 2026-03-11
ER

PT J
AU Singh, DP
   Duggal, M
   Agarwal, N
   Singh, S
   Garg, M
   Kansal, SK
   Krishania, M
AF Singh, Devendra Pratap
   Duggal, Muskaan
   Agarwal, Neera
   Singh, Saumya
   Garg, Monika
   Kansal, Sushil Kumar
   Krishania, Meena
TI Navigating challenges and unlocking opportunities of algal food
   industries in India
SO PROCEEDINGS OF THE INDIAN NATIONAL SCIENCE ACADEMY
LA English
DT Review
DE Deodorization; Downstream processing; Green extraction; Functional food;
   Nutraceuticals
ID EXTRACTION; FERMENTATION; PLATENSIS; REMOVAL
AB Algae is a viable and growing bioresource in the food, nutraceutical, pharma and biofuel sectors because of its high value bioactive compounds (such as carbohydrates, proteins, lipids and pigments). In India, algae are used in the edible and functional food ingredients. Complex downstream processing (DSP), high production cost and sensory attributes (odour and taste) are main challenges in algae commercialization. The focus of this review is on cutting-edge environmentally friendly and sustainable techniques for extracting bioactive chemicals from algae biomass, such as microwave, ultrasonication, enzymatic, and supercritical fluid extraction. Various physical, chemical, and biological deodorization techniques are addressed to satisfy customer preferences while reducing sensory difficulties. This review also covers as to how fortifying algal components can improve the nutritional profile of edible goods. Additionally, it also explored Indian algal status in food, dealing with Indian guidelines, local algae biodiversity and cultivation, policies and public- private partnership initiatives for commercialization of algae and algae derived products. To promote the algae in Indian expanding food market, this review attempts to bridge the gap between algae potential and its practical implementation in food, nutraceuticals and pharmaceutical industries.
C1 [Singh, Devendra Pratap; Duggal, Muskaan; Agarwal, Neera; Singh, Saumya; Garg, Monika; Krishania, Meena] Natl Agrifood & Biomfg Inst, BRIC, Mohali 140306, India.
   [Duggal, Muskaan; Kansal, Sushil Kumar] Punjab Univ, Dr SS Bhatnagar Univ Inst Chem Engn & Technol, Chandigarh 160014, India.
C3 Panjab University
RP Krishania, M (corresponding author), Natl Agrifood & Biomfg Inst, BRIC, Mohali 140306, India.
EM meena@ciab.res.in
RI Kansal, Sushil/AAH-5126-2019
OI Kansal, Sushil/0000-0001-7480-7227; Krishania,
   Meena/0000-0001-8511-5007; , Muskaan/0009-0004-9100-1056
NR 118
TC 0
Z9 0
U1 0
U2 0
PU INDIAN NAT SCI ACAD
PI NEW DELHI
PA BAHADUR SHAH ZAFAR MARG, NEW DELHI 110002, INDIA
SN 0370-0046
EI 2454-9983
J9 P INDIAN NATL SCI AC
JI Proc. Indian Natl. Sci. Acad.
PD DEC
PY 2025
VL 91
IS 4
SI SI
BP 1199
EP 1215
DI 10.1007/s43538-025-00625-6
EA NOV 2025
PG 17
WC Multidisciplinary Sciences
WE Emerging Sources Citation Index (ESCI)
SC Science & Technology - Other Topics
GA AN8LE
UT WOS:001621376000001
DA 2026-03-11
ER

PT J
AU Ahmad, L
   Fan, MX
   Muema, FW
   Zemede, J
   Chen, GL
   Hu, GW
AF Ahmad, Latif
   Fan, Minxia
   Muema, Felix Wambua
   Zemede, Juhar
   Chen, Guilin
   Hu, Guangwan
TI Extraction and structural identification of natural edible pigments from
   food wastes
SO JOURNAL OF FOOD MEASUREMENT AND CHARACTERIZATION
LA English
DT Review; Early Access
DE Food wastes; Edible pigments; Extraction techniques; Structural
   identification; Therapeutic applications; Encapsulation
ID ULTRASOUND-ASSISTED EXTRACTION; DEEP EUTECTIC SOLVENTS;
   SUPERCRITICAL-FLUID EXTRACTION; VITIS-VINIFERA L.; PHENOLIC-COMPOUNDS;
   BIOACTIVE COMPOUNDS; BY-PRODUCT; ANTIOXIDANT ACTIVITIES; ANTHOCYANIN
   PIGMENTS; VACCINIUM-MYRTILLUS
AB Natural pigments are emerging as sustainable, eco-friendly alternatives to synthetic dyes, offering health benefits. With approximately one-third of global food production wasted annually, the recovery of bioactive pigments from food waste provides a dual advantage: reducing waste and producing value-added compounds. This review discusses sustainable methods for pigment extraction, their structural identification, and their applications in the food and pharmaceutical industries. Analysis of 233 articles (2001-2025) sourced from Web of Science, Google Scholar, and PubMed revealed that fruit and vegetable peels are the predominant source, accounting for over 53% of documented pigment extraction. Among green techniques, ultrasound-assisted extraction (30%) and enzyme-assisted extraction (24%) are the most prevalent methods, effectively recovering a spectrum of pigments with demonstrated health-promoting properties, including antioxidant, anticancer, antidiabetic, and anti-obesity effects. Furthermore, we emphasize the importance of state-of-the-art analytical tools such as HPLC, GC-MS, and NMR for the precise structural elucidation of edible pigments. At the end of the review article, the encapsulation process, which involves trapping natural pigments within protective carrier matrices were also discussed. This review concludes that optimizing the extraction of pigments from food waste will not only produce affordable edible pigments but also help reduce food waste, thereby addressing associated environmental challenges. This work ultimately seeks to promote further research and industrial applications of natural pigments, thereby contributing to a circular economy and sustainable development.
C1 [Ahmad, Latif; Fan, Minxia; Muema, Felix Wambua; Zemede, Juhar; Chen, Guilin; Hu, Guangwan] Chinese Acad Sci, State Key Lab Plant Divers & Specialty Crops, Wuhan Bot Garden, Wuhan 430074, Peoples R China.
   [Ahmad, Latif; Fan, Minxia; Muema, Felix Wambua; Zemede, Juhar; Chen, Guilin; Hu, Guangwan] Univ Chinese Acad Sci, Beijing 100049, Peoples R China.
   [Ahmad, Latif; Fan, Minxia; Muema, Felix Wambua; Zemede, Juhar; Chen, Guilin; Hu, Guangwan] Chinese Acad Sci, Sino Africa Joint Res Ctr, Wuhan 430074, Peoples R China.
   [Chen, Guilin; Hu, Guangwan] Hubei Jiangxia Lab, Wuhan 430200, Peoples R China.
C3 Chinese Academy of Sciences; Wuhan Botanical Garden, CAS; Chinese
   Academy of Sciences; University of Chinese Academy of Sciences, CAS;
   Chinese Academy of Sciences; Hubei Jiangxia Laboratory
RP Chen, GL; Hu, GW (corresponding author), Chinese Acad Sci, State Key Lab Plant Divers & Specialty Crops, Wuhan Bot Garden, Wuhan 430074, Peoples R China.; Chen, GL; Hu, GW (corresponding author), Univ Chinese Acad Sci, Beijing 100049, Peoples R China.; Chen, GL; Hu, GW (corresponding author), Chinese Acad Sci, Sino Africa Joint Res Ctr, Wuhan 430074, Peoples R China.; Chen, GL; Hu, GW (corresponding author), Hubei Jiangxia Lab, Wuhan 430200, Peoples R China.
EM glchen@wbgcas.cn; guangwanhu@wbgcas.cn
RI ; Muema, Felix/GPT-1509-2022; hu, guangwan/AAS-7344-2021
OI Ahmad, Latif/0000-0002-2912-5857; 
FU Key R&D Program of Hubei Jiangxia Laboratory [JXBS010]; Hubei Provincial
   Science and Technology Innovation Talent and Service Program
   [2022EHB031]; Hubei Technological Innovation Special Fund [2024EHA057];
   National Natural Science Foundation of China [32270228]; Sino-Africa
   Joint Research Center, Chinese Academy of Sciences [SAJC202401]; Opening
   Project of Hubei Key Laboratory of Purification and Application of Plant
   Anti-cancer Active Ingredients [HLPAI2023003]
FX This work was supported by the Key R&D Program of Hubei Jiangxia
   Laboratory (JXBS010), the Hubei Provincial Science and Technology
   Innovation Talent and Service Program (2022EHB031), the Major Project
   for Special Technology Innovation of Hubei Province (2024EHA057), Hunan
   Provincial Key R&D Program Project (2025WK2012), the Opening Project of
   Hubei Key Laboratory of Purification and Application of Plant
   Anti-Cancer Active Ingredients (HLPAI2023003), the National Natural
   Science Foundation of China (32270228), and the Sino-Africa Joint
   Research Center, CAS (SAJC202401).
NR 308
TC 0
Z9 0
U1 14
U2 14
PU SPRINGER
PI NEW YORK
PA ONE NEW YORK PLAZA, SUITE 4600, NEW YORK, NY, UNITED STATES
SN 2193-4126
EI 2193-4134
J9 J FOOD MEAS CHARACT
JI J. Food Meas. Charact.
PD 2025 NOV 19
PY 2025
DI 10.1007/s11694-025-03829-y
EA NOV 2025
PG 38
WC Food Science & Technology
WE Science Citation Index Expanded (SCI-EXPANDED)
SC Food Science & Technology
GA 9YI8U
UT WOS:001617954500001
DA 2026-03-11
ER

PT J
AU Boonmee, N
   Liceaga, AM
   Sriphannam, C
   Ruttarattanamongkol, K
AF Boonmee, Nantawan
   Liceaga, Andrea M.
   Sriphannam, Chayaphon
   Ruttarattanamongkol, Khanitta
TI Synergistic integration of non-thermal pretreatments with supercritical
   CO2 extraction for enhanced liberation of antimicrobial oils
   and peptides from farmed edible insects
SO INNOVATIVE FOOD SCIENCE & EMERGING TECHNOLOGIES
LA English
DT Article
DE Edible insects; Bioactive compounds; Antimicrobial activity;
   Ultrasonication; High pressure processing; Supercritical CO2 extraction
ID FATTY-ACIDS; FUNCTIONAL-PROPERTIES; MECHANISMS; PROTEINS
AB Escalating antimicrobial resistance and consumer rejection of synthetic preservatives have created urgent demand for natural antimicrobial solutions from sustainable sources. This study systematically investigated synergistic non-thermal pretreatments combined with supercritical CO2 (SC-CO2) extraction to maximize liberation of dual antimicrobial fractions from commercially relevant edible insects. House crickets (AHCK, EU-approved for human consumption), black soldier fly larvae (BSFL, EU-approved for animal feed), and silkworm pupae (SWP, widely consumed in Asia) were subjected to ultrasonication (US, 5-15 min, 37 kHz) or high-pressure processing (HPP, 400-600 MPa, 5 min) prior to SC-CO2 extraction (25-35 MPa, 30 min) or conventional solvent extraction. Peptide fractions underwent enzymatic hydrolysis and simulated gastrointestinal digestion to ensure bioavailability. Comprehensive antimicrobial screening against five major foodborne pathogens revealed distinct species-specific performance. BSFL demonstrated exceptional broad-spectrum efficacy with MIC values as low as 6.25 mu L/mL against S. aureus and E. coli, attributed to remarkable lauric acid content (24.11 +/- 0.15 %) representing 161-fold enrichment compared to AHCK (0.15 +/- 0.01 %, p < 0.05) and 345-fold compared to SWP (0.07 +/- 0.01 %, p < 0.05). Synergistic pretreatment integration achieved statistically significant enhancement: US + SC-CO2 showed 2.4-3.8-fold improvement (p < 0.05) over non-pretreated controls. BSFL peptides (<3 kDa) exhibited activity against P. aeruginosa (1.17 +/- 0.02 mm zone radius), a pathogen resistant to many antimicrobials and against which neither AHCK nor SWP peptides nor any insect oils showed activity. This green technology platform demonstrates significant potential for sustainable antimicrobial production, offering food manufacturers clean-label preservation alternatives while addressing regulatory and environmental considerations, establishing insect-derived bioactives as promising candidates for natural food preservation applications.
C1 [Boonmee, Nantawan; Ruttarattanamongkol, Khanitta] Naresuan Univ, Dept Agroind Agr Nat Resources & Environm, Phitsanulok 65000, Thailand.
   [Liceaga, Andrea M.] Purdue Univ, Dept Food Sci, Prot Chem & Bioact Peptides Lab, 745 Agr Mall Dr, W Lafayette, IN 47907 USA.
   [Sriphannam, Chayaphon] Naresuan Univ, Dept Biochem, Med Sci, Phitsanulok 65000, Thailand.
C3 Naresuan University; Purdue University System; Purdue University;
   Naresuan University
RP Ruttarattanamongkol, K (corresponding author), Naresuan Univ, Dept Agroind Agr Nat Resources & Environm, Phitsanulok 65000, Thailand.
EM khanittar@nu.ac.th
RI Ruttarattanamongkol, Khanitta/ABE-8449-2020
FU Naresuan University (NU); National Science, Research and Innovation Fund
   (NSRF) [R2567B086]; National Research Council of Thailand (NRCT) [NRCT-5
   RRI63010-P12]; Thai Ento Food Co., Ltd.
FX This research was supported by Naresuan University (NU) and the National
   Science, Research and Innovation Fund (NSRF) under Grant No. R2567B086
   and National Research Council of Thailand (NRCT) under grant NRCT-5
   RRI63010-P12, as well as co-funded by Thai Ento Food Co., Ltd.
NR 81
TC 0
Z9 0
U1 5
U2 5
PU ELSEVIER SCI LTD
PI London
PA 125 London Wall, London, ENGLAND
SN 1466-8564
EI 1878-5522
J9 INNOV FOOD SCI EMERG
JI Innov. Food Sci. Emerg. Technol.
PD JAN
PY 2026
VL 107
AR 104371
DI 10.1016/j.ifset.2025.104371
EA NOV 2025
PG 15
WC Food Science & Technology
WE Science Citation Index Expanded (SCI-EXPANDED)
SC Food Science & Technology
GA H1548
UT WOS:001625261700001
DA 2026-03-11
ER

PT J
AU de Souza, RL
   Pérez-Gago, MB
   Palou, L
AF de Souza, Ricardo Lima
   Perez-Gago, Maria B.
   Palou, Lluis
TI From waste to health: Valorization of agri-food by-products for the
   control of fresh fruit fungal postharvest decay
SO POSTHARVEST BIOLOGY AND TECHNOLOGY
LA English
DT Review
DE Postharvest disease control; Sustainable alternatives; Antifungal
   natural extracts; Bioactive compounds; Food waste exploitation; Circular
   bioeconomy
ID POMEGRANATE PEEL EXTRACT; SUPERCRITICAL-FLUID EXTRACTION; GRAPEFRUIT
   SEED EXTRACT; ANTIFUNGAL ACTIVITY; PHENOLIC-COMPOUNDS; EFFICIENT
   EXTRACTION; BIOACTIVE COMPOUNDS; EDIBLE COATINGS; CITRUS-FRUIT;
   SHELF-LIFE
AB Fungal postharvest diseases of fresh fruits cause significant economic losses while reliance on conventional synthetic fungicides for their control raises important environmental and safety concerns. Likewise, growing issues about the accumulation of agri-food industrial waste and by-products are increasingly driving the search for new strategies for their valorization to boost the circular bioeconomy and increase sustainability. This review examines the antifungal potential of extracts obtained from underutilized agri-food by-products and their main bioactive compounds, such as phenolics, terpenes, alkaloids, and glucosinolates. The key optimization parameters for the recovery of bioactive compounds using both conventional and green extraction methods are described. The antifungal activity of these extracts has been demonstrated against major pathogens causing fruit postharvest decay, including Botrytis cinerea, Penicillium spp., Monilinia spp., and Colletotrichum spp. While in vitro studies prove the inhibition of fungal growth and spore germination, in vivo applications show significant potential to reduce decay of commercially important fruits such as citrus, apples, strawberries, and grapes. Therefore, the use of these extracts within non-polluting integrated postharvest disease management strategies represents a promising, sustainable, environmentally friendly alternative for decay control. Remaining challenges include identifying new applications, broadening the spectrum of activity, assessing potential synergies with other alternative control methods, and advancing in regulatory approval and scale-up for commercial implementation.
C1 [de Souza, Ricardo Lima; Perez-Gago, Maria B.; Palou, Lluis] Inst Valencia Invest Agraries, Ctr Tecnol Postcollita, Moncada 46113, Spain.
RP Palou, L (corresponding author), Inst Valencia Invest Agraries, Ctr Tecnol Postcollita, Moncada 46113, Spain.
EM palou_llu@gva.es
RI ; Palou, Lluís/C-9066-2012; Pérez-Gago, María/L-7910-2019
OI Lima de Souza, Ricardo Felipe/0009-0005-5652-9952; Palou,
   Lluís/0000-0002-9385-6814; 
FU European Regional Development Fund (ERDF) of the Generalitat Valenciana
   2021-2027; IVIA Project [52201]; Generalitat Valenciana [ACIF/2021/470]
FX This work was supported by the European Regional Development Fund (ERDF)
   of the Generalitat Valenciana 2021-2027 and the IVIA Project No. 52201.
   Ricardo Lima de Souza's predoctoral program is supported by a
   scholarship from the Generalitat Valenciana (ACIF/2021/470) .
NR 172
TC 1
Z9 1
U1 24
U2 24
PU ELSEVIER
PI AMSTERDAM
PA RADARWEG 29, 1043 NX AMSTERDAM, NETHERLANDS
SN 0925-5214
EI 1873-2356
J9 POSTHARVEST BIOL TEC
JI Postharvest Biol. Technol.
PD MAR
PY 2026
VL 233
AR 114054
DI 10.1016/j.postharvbio.2025.114054
EA NOV 2025
PG 18
WC Agronomy; Food Science & Technology; Horticulture
WE Science Citation Index Expanded (SCI-EXPANDED)
SC Agriculture; Food Science & Technology
GA F0712
UT WOS:001623172900001
OA Green Submitted
DA 2026-03-11
ER

PT J
AU Navina, B
   Velmurugan, NK
   Joseph, PJ
   Krishnamoorthy, S
   Rajamani, M
AF Navina, Balakrishnan
   Velmurugan, Nandha Kumar
   Joseph, P. J.
   Krishnamoorthy, Srinivasan
   Rajamani, Meenatchi
TI Novel extraction technologies for nutrient recovery from edible insects:
   A review
SO FOOD AND HUMANITY
LA English
DT Article
DE High-pressure processing; Cold plasma; Pulsed electric fields; Future
   food; Edible insects
ID FUNCTIONAL-PROPERTIES; ANTIOXIDANT ACTIVITY; PROTEIN; ULTRASOUND; FOOD
AB Edible insects represent an innovative and sustainable solution for addressing emerging food security challenges. Nutrient recovery from insect sources has gained significant attention due to their favorable protein, lipid, and bioactive compound profiles. This review critically examines both conventional and advanced extraction technologies for efficient nutrient isolation from edible insect substrates. Conventional methods, including alkaline extraction and enzymatic hydrolysis, can achieve protein yields up to 80 % with improved essential amino acid profiles, while hexane defatting raises protein isolate content from about 67-82 %. Advanced green technologies, such as high hydrostatic pressure (HHP), ultrasound-assisted extraction (USE), microwave-assisted extraction (MAE), pulsed electric field (PEF), cold plasma (CP), and supercritical fluid extraction (SCE), offer enhanced energy efficiency, minimal solvent use, and improved extract quality. For instance, SCE yields as much as 43 % fat from black soldier fly larvae and up to 95 % from mealworms, maintaining desired fatty acid profiles and superior oxidative stability. Comparative life cycle analyses have shown insect protein production uses less than 10 % of land and water, and has up to 80-fold lower greenhouse gas emissions than traditional livestock. The review evaluates process parameters, safety hazards, scalability issues, and regulatory challenges. Future research must focus on optimizing extraction conditions, implementing robust safety assessments, and scaling sustainable solutions to realize the full potential of edible insects as nutritious, safe, and environmentally responsible food sources.
C1 [Navina, Balakrishnan; Velmurugan, Nandha Kumar] Vel Tech Rangarajan & Dr Sagunthala R&D Inst Sci &, Chennai 600062, Tamil Nadu, India.
   [Joseph, P. J.; Krishnamoorthy, Srinivasan; Rajamani, Meenatchi] Natl Inst Food Technol Entrepreneurship & Manageme, Pillaiyarpatti, India.
C3 Vel Tech Rangarajan Dr Sagunthala R&D Institute of Science & Technology
RP Krishnamoorthy, S; Rajamani, M (corresponding author), Natl Inst Food Technol Entrepreneurship & Manageme, Pillaiyarpatti, India.
EM srini@iifpt.edu.in; meena@iifpt.edu.in
RI Balakrishnan, Navina/HSG-9991-2023; Krishnamoorthy,
   Srinivasan/R-1480-2017; kumar, Nandha/NJR-9588-2025
OI kumar, Nandha/0009-0004-7412-4978
NR 76
TC 0
Z9 0
U1 1
U2 1
PU ELSEVIER
PI AMSTERDAM
PA RADARWEG 29, 1043 NX AMSTERDAM, NETHERLANDS
EI 2949-8244
J9 FOOD HUMANITY
JI Food Humanit.
PD DEC
PY 2025
VL 5
AR 100896
DI 10.1016/j.foohum.2025.100896
EA NOV 2025
PG 12
WC Food Science & Technology
WE Emerging Sources Citation Index (ESCI)
SC Food Science & Technology
GA E7288
UT WOS:001622829900001
DA 2026-03-11
ER

PT J
AU Bouchakour, M
   Nehal, F
AF Bouchakour, Meryem
   Nehal, Fatima
TI Advances in phytochemical profiling and extraction techniques of Moringa
   oleifera Lam: Toward its pharmaceutical and nutraceutical applications
SO SOUTH AFRICAN JOURNAL OF BOTANY
LA English
DT Article
DE Moringa oleifera; Botanical description; Extraction techniques;
   Bioactive compounds; Pharmacological activities; Phytochemistry
ID ACETAMINOPHEN-INDUCED HEPATOTOXICITY; DEEP EUTECTIC SOLVENTS;
   ANTIOXIDANT ACTIVITY; PHENOLIC-COMPOUNDS; LEAVES EXTRACT; LEAF EXTRACT;
   ASSISTED EXTRACTION; ANTIMICROBIAL ACTIVITY; CHEMICAL-COMPOSITION; SEED
   EXTRACT
AB Background: Moringa oleifera Lam., native to the Indian subcontinent and extensively cultivated in tropical and subtropical regions, is a versatile medicinal plant renowned for its wide-ranging biomedical potential. Methods: This review synthesizes current knowledge on the botanical characteristics, global distribution, and phytochemical composition of M. oleifera. Particular emphasis is placed on extraction techniques, covering both conventional solvent-based approaches and advanced green technologies, including Deep Eutectic Solvents (DES), supercritical fluid extraction, and microwave-assisted extraction. Results: An extensive catalog of phytochemicals including phenolics, flavonoids, alkaloids, glucosinolates, and proteins is presented, detailing their structural characteristics and distribution across various plant parts (leaves, seeds, bark, roots, and flowers). The pharmacological activities of these bioactives are critically analyzed, with supporting evidence from preclinical and clinical studies, demonstrating antioxidant, antimicrobial, hepatoprotective, antidiabetic, anticancer, cardioprotective, and antiproliferative properties. Conclusion: This review highlights the therapeutic potential of M. oleifera and its promise in pharmaceutical development. It also identifies current research gaps, such as standardization of extraction methods, bioavailability, and long-term safety, urging further exploration to transition traditional uses into evidence-based applications.
C1 [Bouchakour, Meryem; Nehal, Fatima] Hassiba Benbouali Univ, Fac Nat Sci & Life, Dept Biotechnol, Lab Bioresources Nat Local, Chlef, Algeria.
C3 Universite Hassiba Ben Bouali de Chlef
RP Bouchakour, M (corresponding author), Hassiba Benbouali Univ, Fac Nat Sci & Life, Dept Biotechnol, Lab Bioresources Nat Local, Chlef, Algeria.
EM m.bouchakour@univ-chlef.dz
RI ; BOUCHAKOUR, Meryem/PHW-2310-2026
OI BOUCHAKOUR, Meryem/0009-0004-3806-5763; 
NR 240
TC 1
Z9 1
U1 1
U2 1
PU ELSEVIER
PI AMSTERDAM
PA RADARWEG 29, 1043 NX AMSTERDAM, NETHERLANDS
SN 0254-6299
EI 1727-9321
J9 S AFR J BOT
JI S. Afr. J. Bot.
PD JAN
PY 2026
VL 188
BP 255
EP 281
DI 10.1016/j.sajb.2025.11.024
EA NOV 2025
PG 27
WC Plant Sciences
WE Science Citation Index Expanded (SCI-EXPANDED)
SC Plant Sciences
GA D5464
UT WOS:001621640400001
DA 2026-03-11
ER

PT J
AU Lu, X
   Yang, XC
   Zhang, J
   Zhang, PP
   Liu, Q
   Zhou, F
   Sun, YP
   Zhang, HJ
   Chen, DY
   Jin, Y
   Chen, LN
AF Lu, Xu
   Yang, Xicheng
   Zhang, Jia
   Zhang, Pengpeng
   Liu, Qian
   Zhou, Feng
   Sun, Yanpei
   Zhang, Hongjuan
   Chen, Dongyin
   Jin, Yang
   Chen, Lina
TI A novel extract of Dendrobium flexicaule flower: Volatile
   components and neuroprotective potential
SO JOURNAL OF SUPERCRITICAL FLUIDS
LA English
DT Article
DE Dendrobium flexicaule flower; Supercritical fluid extraction; GC-MS
   analysis; Neuroprotective effects; Molecular docking
AB In recent years, the remarkable bioactivities and nutritional value of Dendrobium flexicaule flowers have become increasingly evident, underscoring their potential for broad applications. However, optimal extraction techniques and their health-promoting effects remain inadequately unexplored. This study investigated the neuroprotective effects of supercritical fluid-extracted DFF extract (DFFE), identified its key constituents, and elucidated underlying mechanisms via integrated in vitro and in silico approaches. Herein, the extract was obtained using supercritical fluid extraction (SFE), which demonstrated superior efficiency in preserving thermolabile compounds and minimizing oxidative degradation compared to conventional ethanol reflux extraction, as evidenced by enhanced recovery of unsaturated fatty acids and sterols. Gas chromatography-mass spectrometry (GC-MS) analysis identified a total of 96 chemical constituents in DFFE. Notably, DFFE significantly mitigated glutamate-induced damage in PC12 cells by reducing LDH release, ROS generation, and enhancing antioxidant enzyme activity. Network pharmacology revealed linoleic acid, hexadecenoic acid, and pentadecanoic acid as core bioactive components, targeting PPARG, GSK3 beta, IL6, PTGS2, and MAPK3, which modulate Alzheimer's and TNF signaling pathways. Molecular docking demonstrated stable interactions between most bioactive components and core targets through hydrogen bonds, with binding energies predominantly less than 5 kcal/mol. Ultimately, the extraction process was optimized using a decision tree model, which highlighted temperature and pressure as crucial parameters. Overall, these findings underscore DFFE's potential as a neuroprotective agent for functional food or therapeutic development.
C1 [Lu, Xu; Zhang, Pengpeng; Liu, Qian; Sun, Yanpei; Zhang, Hongjuan; Chen, Dongyin; Jin, Yang; Chen, Lina] Nanjing Med Univ, Sch Pharm, Nanjing 211166, Jiangsu, Peoples R China.
   [Yang, Xicheng] Univ Wisconsin Madison, Coll Engn, Madison, WI 53706 USA.
   [Zhang, Jia] Nanjing Med Univ, Sir Run Run Hosp, Dept Pharm, Nanjing 211100, Jiangsu, Peoples R China.
   [Zhou, Feng] Nanyang Funiu Jinhu Biotechnol Co Ltd, Nanyang 473000, Henan, Peoples R China.
C3 Nanjing Medical University; University of Wisconsin System; University
   of Wisconsin Madison; Nanjing Medical University
RP Chen, DY; Jin, Y; Chen, LN (corresponding author), Nanjing Med Univ, Sch Pharm, Nanjing 211166, Jiangsu, Peoples R China.
EM chendongyin321@163.com; yangjin@njmu.edu.cn; chenlina@njmu.edu.cn
RI Zhang, Pengpeng/HOH-7100-2023; Qian, Liu/S-8024-2018
FU Foundation of Jiangsu Province in China [BK20191352]; Medical Scientific
   Research Project of Jiangsu Provincial Health Commission [M2020074];
   Nanjing Medical University
FX This work was financially supported by National Natural Science
   Foundation of China (No. 81373895, 32200316) , Natural Science
   Foundation of Jiangsu Province in China (BK20191352) , Medical
   Scientific Research Project of Jiangsu Provincial Health Commission
   (M2020074) , Nanjing Medical University's "Medical Education
   Wes--ward"-Assistance and Co-Building Program and Key Project which was
   Supported by Jiangsu Province to Kezhou of Xinjiang.
NR 49
TC 0
Z9 0
U1 5
U2 5
PU ELSEVIER
PI AMSTERDAM
PA RADARWEG 29, 1043 NX AMSTERDAM, NETHERLANDS
SN 0896-8446
EI 1872-8162
J9 J SUPERCRIT FLUID
JI J. Supercrit. Fluids
PD MAR
PY 2026
VL 229
AR 106840
DI 10.1016/j.supflu.2025.106840
EA NOV 2025
PG 14
WC Chemistry, Physical; Engineering, Chemical
WE Science Citation Index Expanded (SCI-EXPANDED)
SC Chemistry; Engineering
GA D3439
UT WOS:001621437700003
DA 2026-03-11
ER

PT J
AU Carvalho, F
   Lahlou, RA
   Silva, LR
AF Carvalho, Filomena
   Lahlou, Radhia Aitfella
   Silva, Luis R.
TI Exploring Bioactive Compounds from Fruit and Vegetable By-Products with
   Potential for Food and Nutraceutical Applications
SO FOODS
LA English
DT Review
DE fruit and vegetable by-products; bioactive compounds; green extraction
   techniques; nutraceuticals
ID SUPERCRITICAL-FLUID EXTRACTION; MICROWAVE-ASSISTED EXTRACTION;
   ANTIOXIDANT ACTIVITY; CAROTENOIDS; POLYPHENOLS; PLANTS
AB The increasing production of fruit and vegetable by-products from the food processing industry presents both environmental challenges and opportunities for valorisation as sources of bioactive compounds. These by-products, including peels, seeds, pomace, and leaves, are rich in polyphenols, carotenoids, dietary fibres, glucosinolates, phytosterols, and essential oils, which exhibit antioxidant, anti-inflammatory, antimicrobial, and prebiotic activities. Recent advances in green extraction technologies, including ultrasound-, microwave-, supercritical fluid-, and cold plasma-assisted extraction, allow for an efficient and sustainable recovery of these compounds, while preserving their bioactivity. Incorporation of by-product-derived extracts into functional foods and nutraceuticals offers health-promoting benefits and supports circular bioeconomy strategies. However, challenges remain in standardisation, safety assessment, and regulatory approval, among others. This review summarises current progress and outlines future directions for the sustainable utilisation of fruit and vegetable by-products in health-oriented applications.
C1 [Carvalho, Filomena; Lahlou, Radhia Aitfella; Silva, Luis R.] Polytech Guarda, Sport Phys Act & Hlth Res & Innovat Ctr SPRINT, P-6300559 Guarda, Portugal.
   [Silva, Luis R.] Univ Beira Interior, Fac Hlth Sci, RISE Hlth, P-6201506 Covilha, Portugal.
   [Silva, Luis R.] Univ Coimbra, Dept Chem Engn, Chem Engn & Renewable Resources Sustainabil, P-3030790 Coimbra, Portugal.
C3 Universidade da Beira Interior; Universidade de Coimbra
RP Silva, LR (corresponding author), Polytech Guarda, Sport Phys Act & Hlth Res & Innovat Ctr SPRINT, P-6300559 Guarda, Portugal.; Silva, LR (corresponding author), Univ Beira Interior, Fac Hlth Sci, RISE Hlth, P-6201506 Covilha, Portugal.; Silva, LR (corresponding author), Univ Coimbra, Dept Chem Engn, Chem Engn & Renewable Resources Sustainabil, P-3030790 Coimbra, Portugal.
EM filomenacarvalho@ipg.pt; radhialahlou@ipg.pt;
   luisfarmacognosia@gmail.com
RI Silva, Luís Roigues da/D-5485-2013; Aitfella Lahlou,
   Radhia/AAD-5914-2021
OI Silva, Luís Roigues da/0000-0001-5264-3516; Aitfella Lahlou,
   Radhia/0000-0002-6911-6947; Carvalho, Filomena/0000-0002-0446-9020
FU RedFruit4Health [PRR-C05-i03-I-000143]; Fundao La Caixa and Fundao para
   a Cincia e Tecnologia (FCT) [PD21-00023]
FX This work was supported by project PRR-C05-i03-I-000143
   (RedFruit4Health), and by Fundac & atilde;o La Caixa and Fundac &
   atilde;o para a Ciencia e Tecnologia (FCT) under the Programa Promove
   Project PD21-00023 (PharmaStar).
NR 114
TC 0
Z9 0
U1 10
U2 10
PU MDPI
PI BASEL
PA MDPI AG, Grosspeteranlage 5, CH-4052 BASEL, SWITZERLAND
EI 2304-8158
J9 FOODS
JI Foods
PD NOV 13
PY 2025
VL 14
IS 22
AR 3884
DI 10.3390/foods14223884
PG 18
WC Food Science & Technology
WE Science Citation Index Expanded (SCI-EXPANDED)
SC Food Science & Technology
GA G4016
UT WOS:001624505100001
PM 41300042
OA Green Submitted, gold
DA 2026-03-11
ER

PT J
AU Mariga, GA
   do Nascimento, LH
   Fischer, B
   Fernandes, IA
   Steffens, C
   Junges, A
AF Mariga, Guilherme Antonio
   do Nascimento, Lucas Henrique
   Fischer, Bruno
   Fernandes, Ilizandra Aparecida
   Steffens, Clarice
   Junges, Alexander
TI Comparative efficiency of extraction techniques for recovering bioactive
   compounds from grape pomace using ethanol
SO BIOMASS & BIOENERGY
LA English
DT Article
DE Bioactive compounds; Grape pomace; Ethanol extraction; Ultrasound; PLE
ID ULTRASOUND-ASSISTED EXTRACTION; SUPERCRITICAL FLUIDS;
   PHENOLIC-COMPOUNDS; GREEN EXTRACTION; PRODUCTS; RESIDUES; SOLVENT;
   WATER; OIL; CO2
AB The valorization of grape pomace offers a sustainable approach for recovering bioactive compounds with functional and commercial relevance. This study compared five ethanol-based extraction techniques: Soxhlet (SOX), maceration (MAC), ultrasound-assisted (UAE), microwave-assisted (MAE), and pressurized liquid extraction (PLE), to evaluate their efficiency in recovering phenolic compounds and antioxidant activity from Niagara Rosada grape pomace. Soxhlet extraction achieved the highest yield (13.93 +/- 0.19 %), while ultrasound-assisted extraction (UAE) obtained the greatest total phenolic content (87.48 +/- 1.05 mg GAE/g). However, SOX exhibited the strongest antioxidant activity (IC50 = 0.13 +/- 0.01 mg/mL), demonstrating that phenolic concentration and antioxidant potential are not directly correlated. GC-MS analysis identified a predominance of fatty acids, esters, and phytosterols such as beta-sitosterol acetate. These results demonstrate the need to align extraction methods with specific objectives, such as maximizing yield, antioxidant function, or chemical diversity, and reinforce the potential of grape pomace as a renewable source of bioactive ingredients for food, cosmetic, and pharmaceutical applications.
C1 [Mariga, Guilherme Antonio; do Nascimento, Lucas Henrique; Fischer, Bruno; Fernandes, Ilizandra Aparecida; Steffens, Clarice; Junges, Alexander] URI Erechim, Dept Food & Chem Engn, Ave Sete Setembro1621, BR-99709910 Erechim, RS, Brazil.
C3 Universidade Regional Integrada do Alto Uruguai e das Missoes (URI)
RP Junges, A (corresponding author), URI Erechim, Food & Cjem Engn, Ave Sete Setembro,1621, BR-99709910 Erechim, RS, Brazil.
EM junges@uricer.edu.br
RI Aparecida Fernandes, Ilizana/CAI-8548-2022; Junges,
   Alexander/AAI-6925-2021; Steffens, Clarice/I-3811-2013; do Nascimento,
   Lucas/HOI-0635-2023
OI Aparecida Fernandes, Ilizana/0000-0002-9546-1971; Junges,
   Alexander/0000-0001-7666-264X; 
FU URI-Erechim
FX Acknowledgments This research was partially funded by
   URI-Erechim.
NR 74
TC 0
Z9 0
U1 3
U2 3
PU PERGAMON-ELSEVIER SCIENCE LTD
PI OXFORD
PA THE BOULEVARD, LANGFORD LANE, KIDLINGTON, OXFORD OX5 1GB, ENGLAND
SN 0961-9534
EI 1873-2909
J9 BIOMASS BIOENERG
JI Biomass Bioenerg.
PD MAR
PY 2026
VL 206
AR 108608
DI 10.1016/j.biombioe.2025.108608
EA NOV 2025
PG 12
WC Agricultural Engineering; Biotechnology & Applied Microbiology; Energy &
   Fuels
WE Science Citation Index Expanded (SCI-EXPANDED)
SC Agriculture; Biotechnology & Applied Microbiology; Energy & Fuels
GA C2391
UT WOS:001620324700001
DA 2026-03-11
ER

PT J
AU Waqar, M
   Sajjad, N
   Ullah, Q
   Vasanthkumar, SS
   Ahmed, F
   Panpipat, W
   Aluko, RE
   Kaur, L
   Chaijan, M
   Ageru, TA
AF Waqar, Muhammad
   Sajjad, Nimra
   Ullah, Qudrat
   Vasanthkumar, S. S.
   Ahmed, Faiyaz
   Panpipat, Worawan
   Aluko, Rotimi E.
   Kaur, Lovedeep
   Chaijan, Manat
   Ageru, Temesgen Anjulo
TI Fish By-Products Utilization in Food and Health: Extraction
   Technologies, Bioactive, and Sustainability Challenges
SO FOOD SCIENCE & NUTRITION
LA English
DT Review
DE bioactive peptides; circular economy; fish by-products; functional
   foods; health applications; sustainable extraction
ID ENZYME INHIBITORY PEPTIDES; MACKEREL MAGALASPIS-CORDYLA;
   AMINO-ACID-COMPOSITION; 3 ANTIOXIDANT PEPTIDES; PROTEIN HYDROLYSATE;
   GELATIN HYDROLYSATE; PROCESSING WASTE; FRAME PROTEIN;
   FUNCTIONAL-PROPERTIES; MASS-SPECTROMETRY
AB Fish by-products, traditionally regarded as waste, are increasingly recognized as valuable sources of bioactive compounds, including peptides, omega-3 fatty acids, collagen, and hydroxyapatite. These molecules exhibit significant functional properties with applications in food preservation, dietary supplementation, pharmaceuticals, and cosmeceuticals. This review explores advanced extraction technologies such as enzyme-assisted hydrolysis, supercritical fluid extraction, and cold plasma processing, which enhance the yield and stability of bioactives while supporting zero-waste and circular economy principles. Despite technological progress, key barriers remain, including inconsistent raw material quality, high processing costs, regulatory uncertainty, and limited industrial infrastructure. Peptides and protein hydrolysates derived from fish frames, skins, viscera, and scales have demonstrated antioxidant, antihypertensive, antimicrobial, antidiabetic activities, but translation into functional food and health products is constrained by scalability and regulatory challenges. Future work should focus on optimizing bioprocessing, validating health benefits through clinical trials, and implementing sustainable valorization frameworks. Addressing these challenges will unlock the full potential of fish by-products in advancing food security and human health.
C1 [Waqar, Muhammad; Ullah, Qudrat; Panpipat, Worawan; Chaijan, Manat] Walailak Univ, Food Technol & Innovat Res Ctr Excellence, Sch Agr Technol & Food Ind, Tha Sala, Nakhon Si Thamm, Thailand.
   [Sajjad, Nimra] Deakin Univ, Fac Hlth, Burwood Campus, Burwood, Vic, Australia.
   [Vasanthkumar, S. S.] Tamil Nadu Agr Univ, Coimbatore, Tamil Nadu, India.
   [Ahmed, Faiyaz] Qassim Univ, Coll Appl Med Sci, Dept Basic Hlth Sci, Buraydah, Saudi Arabia.
   [Aluko, Rotimi E.] Univ Manitoba, Dept Food & Human Nutr Sci, Winnipeg, MB, Canada.
   [Kaur, Lovedeep] Massey Univ, Riddet Inst, Palmerston North, New Zealand.
   [Ageru, Temesgen Anjulo] Wolaita Sodo Univ, Coll Med & Hlth Sci, Wolaita Sodo, Ethiopia.
C3 Walailak University; Deakin University; Tamil Nadu Agricultural
   University; Qassim University; University of Manitoba; Massey University
RP Waqar, M (corresponding author), Walailak Univ, Food Technol & Innovat Res Ctr Excellence, Sch Agr Technol & Food Ind, Tha Sala, Nakhon Si Thamm, Thailand.; Ageru, TA (corresponding author), Wolaita Sodo Univ, Coll Med & Hlth Sci, Wolaita Sodo, Ethiopia.
EM mwaqarvet@gmail.com; teanjulo@gmail.com
RI Waqar, Muhammad/NVM-8043-2025; SS, Vasanthkumar/KCY-2710-2024; Anjulo,
   Temesgen/ADI-1970-2022; Aluko, Rotimi/HPG-2631-2023; Ahmed,
   Faiyaz/F-6032-2011; kaur, Lovedeep/A-8820-2009
OI Waqar, Muhammad/0000-0002-1505-6184; SS,
   Vasanthkumar/0009-0003-3992-0015; Anjulo, Temesgen/0000-0001-9440-2622;
   Ahmed, Faiyaz/0000-0002-7243-791X; 
FU Walailak University; Scholarship for High-Potential Candidates to Enroll
   in Doctoral Programs [24/2023]; Walailak University Graduate Research
   Fund [CGS-RF-2025/06]
FX This work has been supported by Walailak University Ph.D. Scholarship
   for High-Potential Candidates to Enroll in Doctoral Programs (Contract
   No. 24/2023). Also, this research was financially supported by the
   Walailak University Graduate Research Fund (Contract No.
   CGS-RF-2025/06).
NR 282
TC 1
Z9 1
U1 12
U2 12
PU WILEY
PI HOBOKEN
PA 111 RIVER ST, HOBOKEN 07030-5774, NJ USA
SN 2048-7177
J9 FOOD SCI NUTR
JI Food Sci. Nutr.
PD NOV 11
PY 2025
VL 13
IS 11
AR e71184
DI 10.1002/fsn3.71184
PG 40
WC Food Science & Technology
WE Science Citation Index Expanded (SCI-EXPANDED)
SC Food Science & Technology
GA 9QX8N
UT WOS:001612905500001
PM 41234609
OA Green Submitted, hybrid
DA 2026-03-11
ER

PT J
AU Ahmed, S
   Alsharif, KF
   Aschner, M
   Alzahrani, KJ
   Akkol, EK
   Türkcanoglu, EG
   Khan, H
AF Ahmed, Salman
   Alsharif, Khalaf F.
   Aschner, Michael
   Alzahrani, Khalid J.
   Akkol, Esra Kupeli
   Turkcanoglu, Esra Gizem
   Khan, Haroon
TI A deep dive into herbal extraction: Techniques, trends, and
   technological advancements
SO SOUTH AFRICAN JOURNAL OF BOTANY
LA English
DT Article
DE Herbal extraction; Bioactive compounds; Traditional methods; Technology;
   Modern techniques
ID MICROWAVE-ASSISTED EXTRACTION; PRESSURIZED LIQUID EXTRACTION;
   CARBON-DIOXIDE EXTRACTION; ACCELERATED SOLVENT-EXTRACTION;
   SUPERCRITICAL-FLUID EXTRACTION; BIOACTIVE COMPOUNDS; PHENOLIC-COMPOUNDS;
   CAVITATION EXTRACTION; ANTIOXIDANT ACTIVITY; CHEMICAL-COMPOSITION
AB Extraction, a vital process in herbal medicine, is crucial for isolating beneficial components from plant materials while eliminating unwanted elements. The modern pharmaceutical and nutraceutical industries are increasingly integrating traditional practices with advanced technologies to enhance efficacy and safety. This review aims to provide a comprehensive exploration of various aspects of herbal extraction, from initial steps like drying and size reduction to solvent selection, including water, methanol, and natural deep eutectic solvents (NADES). It examines the properties and suitability of these solvents for diverse plant extractions. The discourse extends to different extraction methods, encompassing liquid-liquid, solid phase, and solid-liquid techniques, detailing each method. From traditional methods like infusion and decoction to modern approaches such as pressurized liquid extraction (PLE) and microwave-assisted extraction (MAE), the review explores a range of extraction techniques. It also discusses the potential synergistic effects of combining extracts from different plants or employing multiple extraction methods to enhance therapeutic efficacy. Strategic selection of extraction methods is emphasized, balancing biological activity with practical considerations. Patent trends in herbal extraction methods provide insights into emerging innovations. By elucidating traditional and modern techniques, this discussion aims to assist practitioners with practical knowledge to optimize herbal extraction, ensuring premium-quality extracts tailored for medicinal and nutraceutical applications. Ultimately, this review aims to guide researchers and practitioners in navigating the complex herbal extraction landscape, driving advancements in pharmaceutical medicine.
C1 [Ahmed, Salman] Univ Karachi, Fac Pharm & Pharmaceut Sci, Dept Pharmacognosy, Karachi 75270, Pakistan.
   [Alsharif, Khalaf F.; Alzahrani, Khalid J.] Taif Univ, Coll Appl Med Sci, Dept Clin Labs Sci, POB 11099, Taif 21944, Saudi Arabia.
   [Aschner, Michael] Albert Einstein Coll Med, Dept Mol Pharmacol, Bronx, NY 10461 USA.
   [Akkol, Esra Kupeli; Turkcanoglu, Esra Gizem] Gazi Univ, Fac Pharm, Dept Pharmacognosy, TR-06330 Ankara, Turkiye.
   [Khan, Haroon] Abdul Wali Khan Univ Mardan, Dept Pharm, Mardan 23200, Pakistan.
C3 University of Karachi; Taif University; Yeshiva University; Montefiore
   Medical Center; Albert Einstein College of Medicine; Gazi University
RP Akkol, EK (corresponding author), Gazi Univ, Fac Pharm, Dept Pharmacognosy, TR-06330 Ankara, Turkiye.; Khan, H (corresponding author), Abdul Wali Khan Univ Mardan, Dept Pharm, Mardan 23200, Pakistan.
EM esrak@gazi.edu.tr; haroonkhan@awkum.edu.pk
RI Ahmed, Salman/B-8789-2015; Alzahrani, Khalid J/AAJ-4886-2021; Khan,
   Prof. Dr. Haroon/AAY-1785-2020; Aschner, Michael/ACO-6461-2022; Akkol,
   Esra/ABI-4678-2020
OI Ahmed, Salman/0000-0003-2033-0181; Alzahrani, Khalid
   J/0000-0002-6688-0106; 
FU NIEHS NIH HHS [R01 ES007331] Funding Source: Medline
NR 322
TC 2
Z9 2
U1 5
U2 5
PU ELSEVIER
PI AMSTERDAM
PA RADARWEG 29, 1043 NX AMSTERDAM, NETHERLANDS
SN 0254-6299
EI 1727-9321
J9 S AFR J BOT
JI S. Afr. J. Bot.
PD JAN
PY 2026
VL 188
BP 9
EP 37
DI 10.1016/j.sajb.2025.11.005
EA NOV 2025
PG 29
WC Plant Sciences
WE Science Citation Index Expanded (SCI-EXPANDED)
SC Plant Sciences
GA 9VV6R
UT WOS:001616247500001
PM 41716686
OA Green Submitted
DA 2026-03-11
ER

PT J
AU de Oliveira, MR
   Cantorani, JRH
   Pilatti, LA
AF de Oliveira, Meire Ramalho
   Herrera Cantorani, Jose Roberto
   Pilatti, Luiz Alberto
TI Sustainable Extraction of Bioactive Compounds from Food Processing
   By-Products: Strategies and Circular Economy Insights
SO PROCESSES
LA English
DT Review
DE bioactive compounds; food by-products; green extraction; circular
   economy
ID PECTIN
AB The rising amount of food industry waste has sparked interest in its valorization as a source of bioactive compounds. This study combines bibliometric analysis and a systematic review to map the scientific literature on the recovery of bioactive compounds from food byproducts, focusing on green extraction strategies and their alignment with the principles of the circular economy. A total of 176 documents, published between 2015 and 2025, were analyzed. The analysis shows significant growth after 2020 and highlights bioactive compounds, extraction, and the circular economy as the primary research themes. Italy, Spain, and Brazil emerged as the leading countries in scientific production. The systematic review covers green extraction techniques, including ultrasound-assisted extraction (UAE), microwave-assisted extraction (MAE), pressurized liquid extraction (PLE), supercritical fluid extraction (SFE), enzyme-assisted extraction (EAE), and natural deep eutectic solvent extraction (NADES). UAE- and NADES-based processes were the most frequently applied extraction techniques, mainly targeting phenolic compounds and flavonoids. Significant progress has been observed, particularly in the advancement of extraction technologies, in the recovery of key bioactive compounds, and in their industrial applications. These methods recover phenolics, flavonoids, anthocyanins, and other compounds with antioxidant, antimicrobial, and cardioprotective properties, which have potential applications in functional foods, nutraceuticals, pharmaceuticals, cosmetics, and biodegradable packaging. Nutraceuticals and functional foods represent the main application areas, followed by cosmetics and pharmaceuticals. Despite progress, challenges remain, including scalability, equipment costs, solvent recovery, and process standardization. The green extraction of bioactive compounds from food byproducts shows promise and can support the goals of the 2030 Agenda.
C1 [de Oliveira, Meire Ramalho] Fed Inst Educ, Dept Management, Sci & Technol Sao Paulo, Ave Dr Enio Pires Camargo, 2971-Ribeirao, BR-13365010 Capivari, SP, Brazil.
   [Herrera Cantorani, Jose Roberto] Fed Inst Educ, Dept Phys Educ, Sci & Technol Sao Paulo, Ave Clara Gianotti Souza, 5180-Jardim Agrocha, BR-11900000 Registro, SP, Brazil.
   [Pilatti, Luiz Alberto] Univ Tecnol Fed Parana, Dept Prod Engn, R Doutor Washington Subtil Chueire, 330-Jardim Car, BR-84017220 Ponta Grossa, PR, Brazil.
C3 Instituto Federal de Sao Paulo (IFSP); Instituto Federal de Sao Paulo
   (IFSP); Universidade Tecnologica Federal do Parana
RP de Oliveira, MR (corresponding author), Fed Inst Educ, Dept Management, Sci & Technol Sao Paulo, Ave Dr Enio Pires Camargo, 2971-Ribeirao, BR-13365010 Capivari, SP, Brazil.
EM meire.oliveira@ifsp.edu.br; cantorani@ifsp.edu.br;
   lapilatti@utfpr.edu.br
RI Pilatti, Luiz Alberto/H-3943-2015; Cantorani, José Roberto
   Herrera/F-8972-2012; Ramalho de Oliveira, Meire/KPA-0521-2024
OI Pilatti, Luiz Alberto/0000-0003-2679-9191; Cantorani, José Roberto
   Herrera/0000-0003-1792-0383; Ramalho de Oliveira,
   Meire/0000-0002-2396-1950
NR 86
TC 3
Z9 3
U1 5
U2 5
PU MDPI
PI BASEL
PA MDPI AG, Grosspeteranlage 5, CH-4052 BASEL, SWITZERLAND
EI 2227-9717
J9 PROCESSES
JI Processes
PD NOV 7
PY 2025
VL 13
IS 11
AR 3611
DI 10.3390/pr13113611
PG 24
WC Engineering, Chemical
WE Science Citation Index Expanded (SCI-EXPANDED)
SC Engineering
GA F6470
UT WOS:001623750500001
OA gold
DA 2026-03-11
ER

PT J
AU Yu, W
   Gao, Q
   Yang, YJ
   Chang, CH
   Hu, W
   Su, YJ
   Gu, LP
   Li, JH
AF Yu, Wen
   Gao, Qing
   Yang, Yanjun
   Chang, Cuihua
   Hu, Wei
   Su, Yujie
   Gu, Luping
   Li, Junhua
TI Exploring the potential impact of GPC-enriched egg yolk derivatives on
   cognitive vitality in aging brains: A preliminary study
SO FOOD BIOSCIENCE
LA English
DT Article
DE Egg yolk; Glycerophosphatidylcholine; Natural aging; Cognitive function
ID L-ALPHA-GLYCERYLPHOSPHORYLCHOLINE; ALZHEIMERS-DISEASE; PURIFICATION;
   CHOLESTEROL; HIPPOCAMPUS
AB Glycerophosphatidylcholine (GPC) is a naturally occurring bioactive compound with demonstrated benefits for cognition and neurodegenerative disease mitigation. This study prepared two defatted GPC-enriched egg yolk derivatives-EYP161-SYE (protein) and EYPP161-SYE (polypeptide)-using enzymatic hydrolysis combined with supercritical CO2 extraction, and evaluated their physicochemical properties and effects on cognitive function in young (6-week-old) and middle-aged (12-month-old) C57BL/6J mice. Physicochemical analyses revealed that EYPP161-SYE exhibited a smaller particle size than EYP161-SYE, with no significant difference in in vitro digestibility between the two. Behavioral tests (open-field, Y-maze, and Morris water maze) showed a trend toward improved cognitive performance in both age groups following intervention with EYP161-SYE or EYPP161-SYE, though this increase did not reach statistical significance (p > 0.05). At the molecular level, differential regulation was observed in young versus middle-aged mice. In middle-aged mice, the intervention increased Tau protein expression and reduced phosphorylated Tau (p-Tau) levels, whereas the opposite trend was observed in young mice (p > 0.05). Additionally, middle-aged mice exhibited elevated hippocampal expression of brain-derived neurotrophic factor (BDNF) and its receptor tropomyosin receptor kinase B (TrkB), while no significant changes in these proteins were seen in young mice. These findings indicate that EYP161-SYE and EYPP161-SYE modulate key molecular markers in middle-aged mice-specifically reduced abnormal Tau phosphorylation and elevated BDNF/TrkB signaling activity-changes associated with age-related cognitive impairment and Alzheimer's disease pathology. However, both derivatives induced increased oxidative stress and inflammatory factor levels in mice, indicating potential bidirectional effects that warrant further investigation into optimal dosages and mechanisms.
C1 [Yu, Wen; Yang, Yanjun; Chang, Cuihua; Su, Yujie; Gu, Luping; Li, Junhua] Jiangnan Univ, State Key Lab Food Sci & Resources, Wuxi 214122, Jiangsu, Peoples R China.
   [Yu, Wen; Yang, Yanjun; Chang, Cuihua; Su, Yujie; Gu, Luping; Li, Junhua] Jiangnan Univ, Sch Food Sci & Technol, Wuxi 214122, Jiangsu, Peoples R China.
   [Hu, Wei] Wuhan Meeler Biotech Co Ltd, Wuhan 430000, Hubei, Peoples R China.
   [Gao, Qing] Changzhi Med Coll, Changzhi 046000, Shanxi, Peoples R China.
C3 Jiangnan University; Jiangnan University; Changzhi Medical College
RP Li, JH (corresponding author), Jiangnan Univ, State Key Lab Food Sci & Resources, Wuxi 214122, Jiangsu, Peoples R China.
EM lijunhua@jiangnan.edu.cn
FU National Key Research and Development Program of China [2022YFD2101004];
   National Natural Science Foundation of China [32272313]
FX The authors acknowledge the fund support from the National Key Research
   and Development Program of China (2022YFD2101004) and National Natural
   Science Foundation of China (No. 32272313) .
NR 49
TC 0
Z9 0
U1 0
U2 0
PU ELSEVIER
PI AMSTERDAM
PA RADARWEG 29, 1043 NX AMSTERDAM, NETHERLANDS
SN 2212-4292
EI 2212-4306
J9 FOOD BIOSCI
JI Food Biosci.
PD DEC
PY 2025
VL 74
AR 107881
DI 10.1016/j.fbio.2025.107881
EA NOV 2025
PG 15
WC Food Science & Technology
WE Science Citation Index Expanded (SCI-EXPANDED)
SC Food Science & Technology
GA 9WS4U
UT WOS:001616846700001
DA 2026-03-11
ER

PT J
AU Ayuso, P
   Quizhpe, J
   Peñalver, R
   García-Pérez, P
   Nieto, G
AF Ayuso, Pablo
   Quizhpe, Jhazmin
   Penalver, Rocio
   Garcia-Perez, Pascual
   Nieto, Gema
TI Green Valorization Strategies of Pleurotus ostreatus and Its
   By-Products: A Critical Review of Emerging Technologies and Sustainable
   Applications
SO MOLECULES
LA English
DT Review
DE oyster mushroom; beta-glucans; functional foods; by-products
   valorization; green extraction technologies; dietary fiber
ID ANTIOXIDANT ACTIVITIES; AGARICUS-BISPORUS; OYSTER MUSHROOM;
   DIETARY-FIBERS; IN-VITRO; EXTRACTION; GLUCANS; ERGOTHIONEINE;
   OPTIMIZATION
AB Pleurotus ostreatus, commonly known as the oyster mushroom, is a widely cultivated edible mushroom characterized by its nutritional value and health benefits. However, its large-scale production generates significant amounts of agro-industrial by-products, such as stipes, residual mycelium, and spent mushroom substrate (SMS). These by-products are often discarded despite their high content of bioactive compounds such as dietary fiber, beta-glucans, polyphenols, ergosterol, and essential minerals. This review provides a critical overview of emerging green extraction technologies (i.e., ultrasound-assisted extraction (UAE), microwave-assisted extraction (MAE), supercritical fluid extraction (SFE), subcritical water extraction (SWE), enzyme-assisted extraction (EAE), and pulsed electric fields (PEF)) as a strategy for the sustainable valorization of bioactive compounds from P. ostreatus by-products. Despite promising results in the extraction of beta-glucans and phenolic compounds, industrial scalability remains a challenge due to cost, energy demand, and regulatory issues. In addition, the potential incorporation of these compound by-products into functional food formulations is explored, highlighting their possible applications in meat, bakery, and dairy products. Although notable outcomes have been obtained in the use of the fruiting body as a functional ingredient, further research is needed into the potential use of by-products in order to optimize processing parameters, ensure safety, and validate consumer acceptance. Overall, the sustainable valorization of P. ostreatus by-products represents a dual opportunity to reduce food waste and develop innovative functional ingredients that contribute to health and sustainability.
C1 [Ayuso, Pablo; Quizhpe, Jhazmin; Penalver, Rocio; Garcia-Perez, Pascual; Nieto, Gema] Univ Murcia, Dept Food Technol Nutr & Food Sci, Campus Excelencia Int Ambito Reg CEIR, Vet Fac,Campus Mare Nostrum CMN, Murcia 30100, Spain.
C3 University of Murcia
RP Nieto, G (corresponding author), Univ Murcia, Dept Food Technol Nutr & Food Sci, Campus Excelencia Int Ambito Reg CEIR, Vet Fac,Campus Mare Nostrum CMN, Murcia 30100, Spain.
EM pablo.ayuson@um.es; jhazminedith.quizhper@um.es; rocio.penalver@um.es;
   pascual.garcia@um.es; gnieto@um.es
RI Nieto Martínez, Gema/M-8137-2019; Quizhpe, Jhazmin/LKF-1483-2024;
   Quizhpe Romero, Jhazmin Edith/LKF-1483-2024; Ayuso, Pablo/KDO-5796-2024;
   Garcia Perez, Pascual/PLD-0184-2026
OI Nieto Martínez, Gema/0000-0003-2349-2899; Ayuso Nicolás,
   Pablo/0009-0008-0712-9903; Peñalver Miras, Rocío/0009-0006-4326-6775;
   Quizhpe Romero, Jhazmin Edith/0009-0005-0965-2835; 
FU Research Project PID2021-123628OB-C44; European Social Fund Plus (FSE+);
   University of Murcia; Ramn y Cajal program [RYC2023-044123-I]; Spanish
   Ministry of Science, Innovation and Universities, the National Research
   Agency [MCIU/AEI/10.13039/501100011033]
FX This study forms part of the Research Project PID2021-123628OB-C44,
   funded by MCIN/AEI/10.13039/501100011033, and by "ERDF A way of making
   Europe". Pablo Ayuso and Jhazmin Quizhpe thank the financial support
   through the Research Project PID2021-123628OB-C44. Pascual Garcia-Perez
   gives thanks for the financial support through the Ramon y Cajal program
   (reference: RYC2023-044123-I) by the Spanish Ministry of Science,
   Innovation and Universities, the National Research Agency
   (MCIU/AEI/10.13039/501100011033), and the European Social Fund Plus
   (FSE+), and through the ATTRACT-RYC program by the University of Murcia.
NR 131
TC 1
Z9 1
U1 19
U2 19
PU MDPI
PI BASEL
PA MDPI AG, Grosspeteranlage 5, CH-4052 BASEL, SWITZERLAND
EI 1420-3049
J9 MOLECULES
JI Molecules
PD NOV 6
PY 2025
VL 30
IS 21
AR 4318
DI 10.3390/molecules30214318
PG 26
WC Biochemistry & Molecular Biology; Chemistry, Multidisciplinary
WE Science Citation Index Expanded (SCI-EXPANDED)
SC Biochemistry & Molecular Biology; Chemistry
GA 9QR3Y
UT WOS:001612737500001
PM 41226278
OA Green Submitted, gold
DA 2026-03-11
ER

PT J
AU Khandare, K
   Goswami, S
AF Khandare, Kiran
   Goswami, Saswata
TI Optimization of supercritical fluid extraction of valuable compounds
   from Lagerstroemia speciosa leaves for in vitro
   antidiabetic and antioxidant activity
SO SUSTAINABLE FOOD TECHNOLOGY
LA English
DT Article
ID ALPHA-GLUCOSIDASE INHIBITORS; P-COUMARIC ACID; BIOACTIVE COMPOUNDS;
   RESPONSE-SURFACE; VANILLIN; AMYLASE
AB This study reports, for the first time, the optimization of supercritical CO2 extraction (SFE) of phenolic compounds from Lagerstroemia speciosa (LS) leaves using Response Surface Methodology (RSM), targeting both antioxidant and antidiabetic potential. Unlike conventional solvent-based extractions, SFE offers a green and tunable approach to recover thermolabile bioactive compounds. The extraction was optimized by varying pressure (20-40 MPa), temperature (70-110 degrees C), and time (30-70 min). The optimal conditions, 29.59 MPa, 89.50 degrees C, and 53.85 min, yielded 99.31 +/- 2.57 mg GAE per g dry biomass of total phenolic content (TPC). Ultra Performance Liquid Chromatography-Photodiode Array detector (UPLC-PDA) analysis confirmed the presence of key phenolics such as p-hydroxybenzoic acid, vanillic acid, p-coumaric acid, chlorogenic acid, and vanillin. The extract exhibited strong enzyme inhibitory activity with IC50 values of 30.09 +/- 2.58 mu g mL-1 and 59.45 +/- 3.40 mu g mL-1 against alpha-amylase and alpha-glucosidase, respectively, demonstrating its dual antioxidant and antidiabetic potential. These findings highlight LS leaves as a promising and underexplored source of bioactive compounds for the development of functional foods, nutraceuticals, and pharmaceutical applications.
C1 [Khandare, Kiran; Goswami, Saswata] Ctr Innovat & Appl Bioproc, Div Chem Engn, Sect 81, Mohali 140306, Punjab, India.
   [Khandare, Kiran] Panjab Univ, Univ Inst Engn & Technol, Dept Biochem, Chandigarh 160014, India.
C3 Department of Biotechnology (DBT) India; Center of Innovative & Applied
   Bioprocessing (CIAB); Panjab University
RP Goswami, S (corresponding author), Ctr Innovat & Appl Bioproc, Div Chem Engn, Sect 81, Mohali 140306, Punjab, India.
EM sasawatagoswami2015@gmail.com
OI Khandare, Kiran/0009-0007-6881-6283
FU Center of Innovative and Applied Bioprocessing, Mohali; Panjab
   University, Chandigarh; Council of Scientific and Industrial Research,
   New Delhi
FX The authors are grateful for the research support received from the
   Center of Innovative and Applied Bioprocessing, Mohali. The authors also
   acknowledge Panjab University, Chandigarh and the Council of Scientific
   and Industrial Research, New Delhi.
NR 61
TC 0
Z9 0
U1 2
U2 2
PU ROYAL SOC CHEMISTRY
PI CAMBRIDGE
PA THOMAS GRAHAM HOUSE, SCIENCE PARK, MILTON RD, CAMBRIDGE CB4 0WF, CAMBS,
   ENGLAND
EI 2753-8095
J9 SUSTAIN FOOD TECHNOL
JI Sustain. Food Technol.
PD JAN 29
PY 2026
VL 4
IS 1
BP 868
EP 884
DI 10.1039/d5fb00395d
EA NOV 2025
PG 17
WC Food Science & Technology
WE Emerging Sources Citation Index (ESCI)
SC Food Science & Technology
GA CS7CS
UT WOS:001615438200001
OA gold
DA 2026-03-11
ER

PT J
AU Saad, AM
   Mohammed, DM
   Alkafaas, SS
   Ghosh, S
   Negm, SH
   Salem, HM
   Fahmy, MA
   Semary, HE
   Ibrahim, EH
   AbuQamar, SF
   El-Tarabily, KA
   El-Saadony, MT
AF Saad, Ahmed M.
   Mohammed, Dina Mostafa
   Alkafaas, Samar Sami
   Ghosh, Soumya
   Negm, Shaimaa H.
   Salem, Heba M.
   Fahmy, Mohamed A.
   Semary, Hatem E.
   Ibrahim, Essam H.
   AbuQamar, Synan F.
   El-Tarabily, Khaled A.
   El-Saadony, Mohamed T.
TI Dietary polyphenols and human health: sources, biological activities,
   nutritional and immunological aspects, and bioavailability- a
   comprehensive review
SO FRONTIERS IN IMMUNOLOGY
LA English
DT Review
DE antioxidant; bioavailability; biological properties; immunological
   properties; polyphenols
ID SUPERCRITICAL-FLUID EXTRACTION; GREEN TEA POLYPHENOLS; ANTIMICROBIAL
   ACTIVITY; ANTIDIABETIC ACTIVITY; OXIDATIVE STRESS; GUT MICROBIOTA;
   ANTIINFLAMMATORY ACTIVITY; ANTIOXIDANT ACTIVITY; ANTITUMOR-ACTIVITY;
   PHENOLIC-ACIDS
AB Dietary polyphenols, particularly flavonoids, have been extensively recognized for their role as a source of bioactive molecules that contribute to the prevention of various diseases, including cancer. This review aims to provide a comprehensive overview of dietary polyphenols by examining their sources, classification, mechanisms of action, and biological effects, with a particular emphasis on their nutritional and immunological roles. It also highlights the need for ongoing research into preventive strategies and the development of improved therapeutic options. Despite their broad spectrum of antioxidant, anti-inflammatory, neuroprotective, antimicrobial, anti-diabetic, and anti-cancer activities, the therapeutic application of polyphenols is significantly hindered by their inherently poor bioavailability. This limitation poses a substantial challenge, as it prevents polyphenols from achieving the systemic concentration necessary to elicit a therapeutic effect. This review critically evaluates current strategies, including nano- and liposomal-based delivery systems. Liposomal systems play a crucial role in enhancing the bioavailability of polyphenols by encapsulating these compounds in lipid bilayers. This encapsulation improves the solubility and stability of polyphenols, protects them from environmental degradation and rapid metabolism, and facilitates their controlled release and absorption in the body. Liposomes enable polyphenols to better traverse biological membranes and protect them from unfavorable conditions in the gastrointestinal tract, resulting in greater systemic availability and improved therapeutic efficacy compared to non-encapsulated forms. The current review also explores the modulatory impact of polyphenols on the immune system, their influence on gut microbiota, and their implications across various life stages, from infancy to aging, as well as in athletic performance and dermatological health. Future directions are proposed to optimize their clinical utility, including standardized dosing, improved delivery technologies, and targeted nutritional interventions. Ultimately, integrating polyphenols into daily dietary practices may offer promising avenues for enhancing immune resilience and preventing chronic diseases.
C1 [Saad, Ahmed M.] Zagazig Univ, Fac Agr, Dept Biochem, Zagazig, Egypt.
   [Mohammed, Dina Mostafa] Natl Res Ctr, Nutr & Food Sci Dept, Giza, Egypt.
   [Alkafaas, Samar Sami] Tanta Univ, Fac Sci, Div Biochem, Mol Cell Biol Unit,Div Biochem, Tanta, Egypt.
   [Ghosh, Soumya] Univ Nizwa, Nat & Med Sci Res Ctr, Nizwa, Oman.
   [Ghosh, Soumya] Univ Free State, Dept Genet, Bloemfontein, South Africa.
   [Negm, Shaimaa H.] Port Said Univ, Specif Educ Fac, Dept Home Econ, Port Said, Egypt.
   [Salem, Heba M.] Cairo Univ, Fac Vet Med, Dept Poultry Dis, Giza, Egypt.
   [Fahmy, Mohamed A.; El-Saadony, Mohamed T.] Zagazig Univ, Fac Agr, Dept Agr Microbiol, Zagazig, Egypt.
   [Semary, Hatem E.] Imam Mohammed Ibn Saud Islamic Univ IMSIU, Fac Sci, Dept Math & Stat, Riyadh, Saudi Arabia.
   [Ibrahim, Essam H.] King Khalid Univ, Fac Sci, Biol Dept, Abha, Saudi Arabia.
   [AbuQamar, Synan F.; El-Tarabily, Khaled A.] United Arab Emirates Univ, Coll Sci, Dept Biol, Al Ain, U Arab Emirates.
C3 Egyptian Knowledge Bank (EKB); Zagazig University; Egyptian Knowledge
   Bank (EKB); National Research Centre (NRC); Egyptian Knowledge Bank
   (EKB); Tanta University; University of Nizwa; University of the Free
   State; Egyptian Knowledge Bank (EKB); Port Said University; Egyptian
   Knowledge Bank (EKB); Cairo University; Egyptian Knowledge Bank (EKB);
   Zagazig University; Imam Mohammad Ibn Saud Islamic University (IMSIU);
   King Khalid University; United Arab Emirates University
RP AbuQamar, SF; El-Tarabily, KA (corresponding author), United Arab Emirates Univ, Coll Sci, Dept Biol, Al Ain, U Arab Emirates.
EM sabuqamar@uaeu.ac.ae; ktarabily@uaeu.ac.ae
RI salem, heba/ABE-9004-2021; AbuQamar, Synan/AAV-1229-2021; Negm,
   Shaimaa/AAY-8335-2021; Ibrahim, Essam/G-1960-2018; Ghosh,
   Soumya/B-1937-2019; Alkafaas, Samar/GXF-0300-2022; El-Tarabily,
   Khaled/AAD-9835-2019; Semry, Hatem/HNP-6864-2023; Mohammed, Dina
   Mostafa/M-2753-2017; El-Saadony, Mohamed/ABG-6110-2021; Fahmy,
   Mohamed/MYS-1370-2025
OI Ghosh, Soumya/0000-0002-4945-3516; Fahmy, Mohamed/0000-0002-6863-5526
FU Khalifa Center for Genetic Engineering and Biotechnology-UAEU [12R255];
   UAEU program of Advanced Research [12S169]; Deanship of Research and
   Graduate Studies at King Khalid University
FX The author(s) declare financial support was received for the research
   and/or publication of this article. This project was supported by
   Khalifa Center for Genetic Engineering and Biotechnology-UAEU (Grant
   number: 12R255), and the UAEU program of Advanced Research (Grant
   number: 12S169). The authors extend their appreciation to the Deanship
   of Research and Graduate Studies at King Khalid University for funding
   this work through Large Research Project under grant number (R. G. P.
   2/396/46).
NR 602
TC 7
Z9 7
U1 14
U2 14
PU FRONTIERS MEDIA SA
PI LAUSANNE
PA AVENUE DU TRIBUNAL FEDERAL 34, LAUSANNE, CH-1015, SWITZERLAND
SN 1664-3224
J9 FRONT IMMUNOL
JI Front. Immunol.
PD NOV 3
PY 2025
VL 16
AR 1653378
DI 10.3389/fimmu.2025.1653378
PG 44
WC Immunology
WE Science Citation Index Expanded (SCI-EXPANDED)
SC Immunology
GA 9TT7Q
UT WOS:001614834800001
PM 41256860
OA Green Submitted, gold
DA 2026-03-11
ER

PT J
AU Aboelhaggag, RM
   Eissa, HA
   Ramadan, MT
   Morsy, MK
   El-Desouky, AI
AF Aboelhaggag, Ramadan M.
   Eissa, Hesham A.
   Ramadan, Mostafa T.
   Morsy, Mohamed K.
   El-Desouky, Ahmed I.
TI Effect of chemical composition, extraction methods, and therapeutic
   efficacy of garlic oil against various cancer cell lines
SO EGYPTIAN JOURNAL OF CHEMISTRY
LA English
DT Article
DE garlic essential oil; MTT cytotoxicity; cancer cells; cell line
ID ALLIUM-SATIVUM L.; ANTIMICROBIAL ACTIVITY; BREAST-CANCER; ALLICIN;
   GROWTH; SOLVENT; ONION
AB Garlic oil is rich in organosulfur compounds (OSCs) that has significant anticancer effects. This study investigates the anticancer properties of garlic essential oil (GEO) at different concentration (0.5%, 0.25%, 0.125%, 0.0625%, 0.0312%, and 0.0156% V/V) and its bioactive components extracted through various methods, including hydrodistillation (HD), supercritical fluid (SCF), and ultrasound-assisted extraction (UEA). The chemical composition of garlic essential oils (GEOs) obtained using three extraction techniques has been studied by GC-MS analysis. GEO that was extracted by HD and SCF method contains almost the same percentage of the major constituents diallyl trisulfide and diallyl disulfide (63.16%) and (63.78) of the same components, respectively compared to GEO produced by UAE method. The 3-(4,5-dimethylthiazol-2-yl)-2,5-diphenyl-tetrazolium bromide (MTT) assay was performed to study the effects of garlic oil on five human cancer cell lines (Caco-2, HepG2, A549, MCF7, and PC3) for 24 and 48 h. Results demonstrated that GEO exhibits significant cytotoxic activity against all tested cancer cell lines, with varying levels of efficacy depending on the extraction method used. Proliferation of all cells was obviously inhibited in the first 24 hours with the MTT assay for oils extracted by SCF and UEA methods. The inhibition effect was more significant after 48 h for all oils. The IC50 values demonstrate the potential of GEO as a natural therapeutic agent in cancer treatment especially oils extracted by SCF. This research highlights the importance of garlic-derived compounds in developing effective anticancer therapies and encourages further exploration into their mechanisms of action.
C1 [Aboelhaggag, Ramadan M.; Eissa, Hesham A.; Ramadan, Mostafa T.] Natl Res Ctr, Food Ind & Nutr Res Inst, Giza 12622, Egypt.
   [Morsy, Mohamed K.; El-Desouky, Ahmed I.] Benha Univ, Fac Agr, Dept Food Technol, Toukh 13736, Egypt.
C3 Egyptian Knowledge Bank (EKB); National Research Centre (NRC); Egyptian
   Knowledge Bank (EKB); Benha University
RP Aboelhaggag, RM (corresponding author), Natl Res Ctr, Food Ind & Nutr Res Inst, Giza 12622, Egypt.
EM rm.abdel-hafez@nrc.sci.eg
RI Nabawy, Mostafa/N-3945-2016
NR 48
TC 0
Z9 0
U1 1
U2 1
PU National Information & Documentation Centre-NIDOC
PI CAIRO
PA NIDOC DOKKI, CAIRO, 00000, EGYPT
SN 0449-2285
EI 2357-0245
J9 EGYPT J CHEM
JI Egypt. J. Chem.
PD NOV
PY 2025
VL 68
IS 11
BP 129
EP 138
DI 10.21608/ejchem.2025.350626.11117
PG 10
WC Chemistry, Multidisciplinary
WE Emerging Sources Citation Index (ESCI)
SC Chemistry
GA E9357
UT WOS:001623037300006
DA 2026-03-11
ER

PT J
AU Elgohary, TM
   Bahlol, HEM
   Ramadan, MM
   Morsy, MK
   Mohamed, RS
AF Elgohary, Takwa M.
   Bahlol, Hammam E. M.
   Ramadan, Manal M.
   Morsy, Mohamed K.
   Mohamed, Rasha S.
TI Optimizing the Utilization of Tangerine Peels Using Supercritical CO2
   Extraction and Spray-drying to Prepare Novel Functional Instant
   Tangerine Beverage
SO EGYPTIAN JOURNAL OF CHEMISTRY
LA English
DT Article
DE Tangerine peel; Encapsulation; instant drink; spray drying;
   supercritical CO2; GC-MS and HPLC
ID ANTIOXIDANT ACTIVITY; VOLATILE CONSTITUENTS; ESSENTIAL OIL; SOLVENT
AB Thus, returning to the food processing chain as an additive and providing innovative and sustainable methods for using food waste, citrus peel, a waste product of the citrus processing sector, shows potential economic benefits. This study aims to maximizing the utilization of tangerine peels (TP) to offer a new formulation of a functional instant beverage made of different tangerine peels extracts (oil, ethanol and aqueous extracts). ASupercritical carbon dioxide (SC-CO2), a green extraction method, was used to extract the TP oil. Ethanol and aqueous extracts were prepared using 70% ethanol and hot water respectively. Antioxidant activity (by DPPH, ABTS, reducing power methods), total Phenolic and flavonoid of all extracts were determined colormetrically. Volatile and non-volatile compounds were determined using GC-MS and HPLC. The new tangerine beverage was made using an equal amount of ethanol and aqueous extracts (1g%) and 0.1g% oil. The instant drink was made into a powder using the microencapsulation process by the spray drying method; a zeta-sizer and an electron microscope were used to assess the powder's encapsulation efficiency. Tests were conducted to evaluate colour, flavour, taste, and general acceptability. According to the results, all extracts (oil, ethanol, and aqueous) have strong antioxidant properties and include a sizable number of bioactive substances. Therefore, the new functional beverage would be beneficial to human health, and this powdered quick drink may be produced commercially and help reduce pollution caused by the inappropriate disposal of these leftovers.
C1 [Elgohary, Takwa M.; Bahlol, Hammam E. M.; Morsy, Mohamed K.] Benha Univ, Fac Agr, Dept Food Technol, Qaluobia 13736, Egypt.
   [Elgohary, Takwa M.; Ramadan, Manal M.] Natl Res Ctr, Chem Flavour & Aroma Dept, Cairo, Egypt.
   [Mohamed, Rasha S.] Natl Res Ctr, Nutr & Food Sci Dept, Cairo, Egypt.
C3 Egyptian Knowledge Bank (EKB); Benha University; Egyptian Knowledge Bank
   (EKB); National Research Centre (NRC); Egyptian Knowledge Bank (EKB);
   National Research Centre (NRC)
RP Elgohary, TM (corresponding author), Benha Univ, Fac Agr, Dept Food Technol, Qaluobia 13736, Egypt.; Elgohary, TM (corresponding author), Natl Res Ctr, Chem Flavour & Aroma Dept, Cairo, Egypt.
EM takwamagdy241@gmail.com
RI Mohamed, Rasha/AAW-1896-2020
FU Academy of Scientific Research and Technology (ASRT) in Egypt
FX Acknowledgements The authors express their gratitude to the Academy of
   Scientific Research and Technology (ASRT) in Egypt for their valuable
   support in facilitating this work.
NR 36
TC 0
Z9 0
U1 0
U2 0
PU National Information & Documentation Centre-NIDOC
PI CAIRO
PA NIDOC DOKKI, CAIRO, 00000, EGYPT
SN 0449-2285
EI 2357-0245
J9 EGYPT J CHEM
JI Egypt. J. Chem.
PD NOV
PY 2025
VL 68
IS 11
BP 469
EP 478
DI 10.21608/ejchem.2025.357835.11249
PG 10
WC Chemistry, Multidisciplinary
WE Emerging Sources Citation Index (ESCI)
SC Chemistry
GA E9357
UT WOS:001623037300031
DA 2026-03-11
ER

PT J
AU Zhang, MM
   Shi, MY
   Yang, AQ
   Xie, M
   Xiong, RH
   Huang, CB
AF Zhang, Mengmeng
   Shi, Mengyao
   Yang, Anquan
   Xie, Min
   Xiong, Ranhua
   Huang, Chaobo
TI From berries to health and beauty: Studies and applications of
   antioxidant components: A review
SO FOOD CHEMISTRY
LA English
DT Review
DE Berries; Antioxidant; Extraction methods; Application
ID ENZYME-ASSISTED EXTRACTION; SUPERCRITICAL-FLUID EXTRACTION; OXIDATIVE
   STRESS; PHENOLIC-COMPOUNDS; FREE-RADICALS; MORUS-RUBRA; CRANBERRY;
   OPTIMIZATION; CAPACITY; LEAVES
AB Berries have powerful antioxidant properties because they are rich in bioactive compounds. With the increasing demand for natural health products, the potential applications of berry antioxidants in health and beauty have attracted much attention. In this paper, the diversity, extraction methods and application of antioxidant compounds in berries were systematically discussed. Advanced extraction techniques including ultrasound-assisted extraction, enzyme-assisted extraction and microwave-assisted extraction, are thoroughly examined, with emphasis on their efficacy in enhancing extraction yield and preserving bioactive compound integrity. In addition, an in-depth analysis of the applications of berry antioxidants in the food, cosmetic and pharmaceutical industries highlight their role in reducing oxidative stress-related diseases, delaying aging and promoting overall health and beauty. This comprehensive overview aims to provide researchers with valuable insights into the current state of the field while outlining future research directions and potential industrial applications.
C1 [Zhang, Mengmeng; Shi, Mengyao; Xiong, Ranhua; Huang, Chaobo] Nanjing Forestry Univ, Jiangsu Coinnovat Ctr Efficient Proc & Utilizat Fo, State Key Lab Dev & Utilizat Forest Food Resources, Joint Lab Adv Biomed Mat NFU UGent, Nanjing 210037, Peoples R China.
   [Yang, Anquan; Xie, Min] OSM Biol Co Ltd, Deqing 313200, Peoples R China.
C3 Nanjing Forestry University
RP Huang, CB (corresponding author), Nanjing Forestry Univ, Jiangsu Coinnovat Ctr Efficient Proc & Utilizat Fo, State Key Lab Dev & Utilizat Forest Food Resources, Joint Lab Adv Biomed Mat NFU UGent, Nanjing 210037, Peoples R China.
EM chaobo.huang@njfu.edu.cn
RI xiong, ranhua/ABH-6408-2020
FU National Natural Science Foundation of China [22275094, 22275093]
FX We would like to thank the National Natural Science Foundation of China
   Project (Project No. 22275094 and 22275093) .
NR 154
TC 2
Z9 2
U1 15
U2 15
PU ELSEVIER SCI LTD
PI London
PA 125 London Wall, London, ENGLAND
SN 0308-8146
EI 1873-7072
J9 FOOD CHEM
JI Food Chem.
PD DEC 25
PY 2025
VL 496
AR 146745
DI 10.1016/j.foodchem.2025.146745
EA NOV 2025
PN 2
PG 19
WC Chemistry, Applied; Food Science & Technology; Nutrition & Dietetics
WE Science Citation Index Expanded (SCI-EXPANDED)
SC Chemistry; Food Science & Technology; Nutrition & Dietetics
GA 9NR7C
UT WOS:001610699500001
PM 41176950
DA 2026-03-11
ER

PT J
AU Khezerlou, A
   Mohammadi, K
   Abedini, A
   Sani, MA
   Sani, MA
   Mcclements, DJ
AF Khezerlou, Arezou
   Mohammadi, Keyhan
   Abedini, Amirhossein
   Sani, Maryam Alizadeh
   Sani, Mahmood Alizadeh
   Mcclements, David Julian
TI Phytochemicals and bioactive functional ingredients from rosa
   damascena: from extraction to application in the food and healthcare
   sectors
SO FOOD CHEMISTRY-X
LA English
DT Article
DE Food formulation; Green extraction; Natural preservatives;
   Pharmaceutical applications; Rosa damascena; Techno-functional
   properties
ID CHEMICAL-COMPOSITION; ESSENTIAL OIL; DOUBLE-BLIND; AROMATHERAPY;
   ANXIETY; MILL.
AB Rosa damascena is a rich source of bioactive ingredients including flavonoids, anthocyanins, and terpenoids (like citronellol (30-40 %) and geraniol (20-30 %)), which endow significant antioxidant (IC50 values of 0.2-0.5 mg/ mL) and antimicrobial activity (MIC values of 0.05-0.5 % against food-borne pathogens). Compared to traditional methods, modern extraction techniques significantly improve yield, efficiency, and preserve the chemical integrity of bioactive compounds, such as supercritical fluid extraction can achieve a high yield of 92 %, and solvent-free microwave-assisted extraction that reduces processing time by up to 90 % compared to conventional methods. Due to the volatility and susceptibility of rose bioactive ingredients to degradation by light, air, moisture, and high temperatures, encapsulation technologies can enhance their stability by 60-80 %. Accordingly, the free and encapsulated forms of Rosa damascena essential oils and extracts serve as effective natural preservatives and shelf-life extenders in various food products, as well as in biodegradable active and intelligent packaging, enabling real-time spoilage monitoring (as indicator) and sustained food quality with significantly prolonged shelf life. Moreover, these bioactive compounds hold considerable potential for integration into functional foods and nutraceuticals, addressing health concerns by promoting improved gastrointestinal comfort, mood stabilization, migraine relief, and enhanced endocrine function. These advancements position Rosa damascena as a versatile and sustainable bio-resource with remarkable development of innovative, health-promoting products in the food and nutraceutical industries.
C1 [Khezerlou, Arezou] Tabriz Univ Med Sci, Nutr Res Ctr, Tabriz, Iran.
   [Mohammadi, Keyhan] Univ Tehran Med Sci, Fac Pharm, Dept Clin Pharm, Tehran, Iran.
   [Abedini, Amirhossein] Shahid Beheshti Univ Med Sci, Natl Nutr & Food Technol Res Inst, Fac Nutr Sci & Food Technol, Student Res Comm,Dept Food Sci & Technol, Tehran, Iran.
   [Sani, Maryam Alizadeh] Hakim Sabzevari Univ, Dept Biol, Sabzevar, Iran.
   [Sani, Mahmood Alizadeh] Univ Tehran Med Sci, Sch Nutr Sci & Dietet, Dept Food Sci & Technol, Tehran, Iran.
   [Sani, Mahmood Alizadeh] Univ Tehran Med Sci, Nutraceut Res Ctr, Tehran, Iran.
   [Mcclements, David Julian] Univ Massachusetts Amherst, Dept Food Sci, Amherst, MA 01003 USA.
C3 Tabriz University of Medical Science; Tehran University of Medical
   Sciences; Shahid Beheshti University Medical Sciences; Tehran University
   of Medical Sciences; Tehran University of Medical Sciences; University
   of Massachusetts System; University of Massachusetts Amherst
RP Sani, MA (corresponding author), Univ Tehran Med Sci, Sch Nutr Sci & Dietet, Dept Food Sci & Technol, Tehran, Iran.; Mcclements, DJ (corresponding author), Univ Massachusetts Amherst, Dept Food Sci, Amherst, MA 01003 USA.
EM saniam7670@gmail.com; mcclemen@umass.edu
RI McClements, David/JBR-7908-2023; Alizadeh Sani, Mahmood/HKO-1364-2023;
   Mohammadi, Keyhan/AAQ-1709-2021
FU Deputy for Research and Technology, Tabriz University of Medical
   Sciences [77444]
FX <BOLD>Acknowledgment</BOLD> This work was funded by Deputy for Research
   and Technology, Tabriz University of Medical Sciences [grant number:
   77444] .
NR 129
TC 2
Z9 2
U1 6
U2 6
PU ELSEVIER
PI AMSTERDAM
PA RADARWEG 29, 1043 NX AMSTERDAM, NETHERLANDS
SN 2590-1575
J9 FOOD CHEM X
JI Food Chem. X
PD OCT
PY 2025
VL 31
AR 103202
DI 10.1016/j.fochx.2025.103202
EA NOV 2025
PG 16
WC Chemistry, Applied; Food Science & Technology
WE Science Citation Index Expanded (SCI-EXPANDED)
SC Chemistry; Food Science & Technology
GA 9NR4C
UT WOS:001610691700001
PM 41245111
OA Green Submitted, gold
DA 2026-03-11
ER

PT J
AU Sharma, A
   Virmani, T
   Kumar, G
   Singh, H
   Mishra, AK
   Bhunia, A
   Mohanto, S
   Faiyazuddin, M
   Gugulothu, D
AF Sharma, Ashwani
   Virmani, Tarun
   Kumar, Girish
   Singh, Harpreet
   Mishra, Arun Kumar
   Bhunia, Adrija
   Mohanto, Sourav
   Faiyazuddin, Md.
   Gugulothu, Dalapathi
TI Exploring sustainable aquatic proteins from algae, seaweed, water
   lentils for biological characteristics, and commercialization
SO APPLIED FOOD RESEARCH
LA English
DT Article
DE Aquatic plants; Protein; Algae; Seaweed; Water lentils; Biological
   activity; Applied Food; Blue Food; Sustainability; Ecosystem;
   Pharmacological activities; Aquaculture
ID ULTRASOUND ASSISTED EXTRACTION; AMINO-ACIDS; BIOACTIVE COMPOUNDS; BROWN
   SEAWEEDS; BY-PRODUCTS; CELL-WALL; RED; GREEN; FOOD; TECHNOLOGIES
AB The need for sustainable protein sources is becoming more urgent as the world's population increases. This rising demand has sparked a fascinating interest in aquatic plants, which hold the potential to transform our food systems. These plants are rich in high-quality proteins, essential amino acids, and bioactive compounds with potential biological properties, i.e., anti-inflammatory, anti-cancer, anti-oxidant, etc., making them viable alternatives to traditional animal-based proteins. Thus, the utilization of these proteins from aquatic sources further supports a sustainable "Blue Economy" and promotes resource efficiency via "Circular Economy" approaches. In this context, this comprehensive review specifically delves into three potential aquatic sources, i.e., water lentils, algae, and seaweed, for protein extraction via enzyme-assisted, microwave-assisted, ultrasoundassisted, supercritical fluid-assisted, etc., techniques, and further addresses the potential biological and commercialized products for the vegan industry. This article highlights the potential challenges and overcoming strategies of the extraction techniques of aquatic proteins to enhance protein bioavailability and functionality, while economic and environmental analyses underscore their role in sustainable food systems. In addition, this review also comprehends several species of the above-mentioned aquatic sources, protein contents, potential biological activities (i.e., anti-microbial, anti-cancer, anti-oxidant, anti-inflammatory, detoxification, etc.), and commercialized products with regulatory constraints. The study summarizes the therapeutic applications of aquatic plant proteins and their commercialization in functional foods and nutraceuticals. This article emphasizes the innovative capacity of aquatic plants to create a sustainable and environmental friendly global food supply amid an ecological crisis by combining insights from science, industry, and policy.
C1 [Sharma, Ashwani; Gugulothu, Dalapathi] Delhi Pharmaceut Sci & Res Univ DPSRU, Delhi Inst Pharmaceut Sci & Res DIPSAR, New Delhi 110017, India.
   [Virmani, Tarun; Kumar, Girish] Amity Univ, Amity Inst Pharm, Greater Noida Campus, Noida 201308, Uttar Pradesh, India.
   [Singh, Harpreet] IFTM Univ, Fac Pharm, Sch Pharmaceut Sci, Moradabad 244102, Uttar Pradesh, India.
   [Mishra, Arun Kumar] IFTM Univ, Fac Pharm, Sahu Onkar Saran Sch Pharm, Moradabad 244102, India.
   [Bhunia, Adrija; Mohanto, Sourav] Yenepoya, Yenepoya Pharm Coll & Res Ctr, Dept Pharmaceut, Mangalore 575018, Karnataka, India.
   [Faiyazuddin, Md.] Saveetha Inst Med & Tech Sci, Ctr Global Hlth Res, Chennai 602105, Tamil Nadu, India.
C3 Delhi Pharmaceutical Sciences & Research University (DPSRU); Delhi
   Institute of Pharmaceutical Sciences & Research; Amity University Noida;
   Yenepoya (Deemed to be University); Yenepoya Pharmacy College & Research
   Centre; Saveetha Institute of Medical & Technical Science
RP Mohanto, S (corresponding author), Yenepoya, Yenepoya Pharm Coll & Res Ctr, Dept Pharmaceut, Mangalore 575018, Karnataka, India.; Faiyazuddin, M (corresponding author), Saveetha Inst Med & Tech Sci, Ctr Global Hlth Res, Chennai 602105, Tamil Nadu, India.
EM mohanto111@gmail.com; md.faiyazuddin@gmail.com
RI Mohanto, Sourav/LNP-4286-2024; Faiyazuddin/GRS-9676-2022; VIRMANI,
   TARUN/AAB-5648-2021; Mishra, Arun K/AEB-6829-2022
OI Mohanto, Sourav/0000-0001-5599-5445; Faiyazuddin/0000-0003-3455-8443;
   VIRMANI, TARUN/0000-0002-1615-5213; 
NR 208
TC 2
Z9 2
U1 1
U2 1
PU ELSEVIER
PI AMSTERDAM
PA RADARWEG 29, 1043 NX AMSTERDAM, NETHERLANDS
SN 2772-5022
J9 APPL FOOD RES
JI Appl. Food Res.
PD DEC
PY 2025
VL 5
IS 2
AR 101413
DI 10.1016/j.afres.2025.101413
EA OCT 2025
PG 19
WC Food Science & Technology
WE Emerging Sources Citation Index (ESCI)
SC Food Science & Technology
GA 9TZ7S
UT WOS:001614993200001
OA gold
DA 2026-03-11
ER

PT J
AU Alabrahim, OA
   Mohamad, KA
   Qaysson, BT
   Alwakeel, R
   Chen, Y
   Shui, MJ
   Wang, SP
   Farag, MA
AF Alabrahim, Obaydah Abd Alkader
   Mohamad, Khalid A.
   Qaysson, Basmala T.
   Alwakeel, Rania
   Chen, Yi
   Shui, Mingju
   Wang, Shengpeng
   Farag, Mohamed A.
TI A multifaceted review on extraction optimization, nanoformulation, and
   chemical modification approaches to enhance the yield, bioavailability,
   and health effects of xanthones
SO RSC ADVANCES
LA English
DT Review
ID SOLID LIPID NANOPARTICLES; GARCINIA-MANGOSTANA L.; SUPERCRITICAL-FLUID
   EXTRACTION; CARBON-DIOXIDE EXTRACTION; MEMBRANE-ACTIVE ANTIMICROBIALS;
   DEEP EUTECTIC SOLVENTS; DRUG-DELIVERY SYSTEMS; GAMBOGIC ACID;
   ALPHA-MANGOSTIN; ANTIOXIDANT ACTIVITY
AB Xanthones, a class of polyphenolic bioactive compounds found abundantly in nature, possess a broad spectrum of pharmacological activities, including anticancer, anti-inflammatory, and antioxidant effects. Despite their therapeutic promise, their clinical translation is limited by poor solubility, low bioavailability, and challenges associated with their efficient extraction. This review critically evaluates the current strategies aimed at overcoming these limitations through extraction optimization, nanocarrier-based delivery systems, and chemical modifications. Nanotechnology-based formulations, such as polymeric nanoparticles, lipid-based carriers, nanoemulsions, nanomicelles, and inorganic/hybrid systems, have significantly enhanced the solubility, stability, and cellular uptake of xanthones, with examples like alpha-mangostin nanomicelles and mangiferin-loaded nanoemulsions demonstrating potent anticancer activity in preclinical models. Concurrently, green extraction technologies, including supercritical fluid extraction, deep eutectic solvents, ultrasound-assisted methods, and microwave-assisted methods, have surpassed traditional solvent-based techniques in both yield and environmental sustainability. Chemical modifications, such as glycosylation and esterification, exemplified by mangiferin monosodium salts, further improve the water solubility and pharmacokinetic profiles, enabling more targeted therapeutic applications. Nonetheless, challenges remain, particularly in scaling extraction techniques, ensuring the long-term stability of nanoformulations, and conducting extensive human trials. Future perspectives should emphasize the integration of xanthones with other therapeutic agents, development of targeted drug-delivery systems, conjugation of xanthone-based nanocarriers with ligands for tumor-targeted therapy and/or integration with AI-based formulation optimization to fully realize their clinical potential.
C1 [Alabrahim, Obaydah Abd Alkader] Amer Univ Cairo AUC, Sch Sci & Engn, Grad Nanotechnol Program, New Cairo 11835, Egypt.
   [Mohamad, Khalid A.] Libyan Int Univ, Sch Hlth & Med Sci, PharmD Program, Benghazi, Libya.
   [Qaysson, Basmala T.] UCL, Sch Pharm, Dept Pharmaceut, London, England.
   [Alwakeel, Rania] Amer Univ Cairo AUC, Dept Chem, New Cairo, Egypt.
   [Chen, Yi; Shui, Mingju; Wang, Shengpeng] Univ Macau, Inst Chinese Med Sci, State Key Lab Qual Res Chinese Med, Macau, Peoples R China.
   [Farag, Mohamed A.] Cairo Univ, Coll Pharm, Pharmacognosy Dept, Cairo, Egypt.
C3 Egyptian Knowledge Bank (EKB); American University Cairo; University of
   London; University College London; University of London School of
   Pharmacy; Egyptian Knowledge Bank (EKB); American University Cairo;
   University of Macau; Egyptian Knowledge Bank (EKB); Cairo University
RP Farag, MA (corresponding author), Cairo Univ, Coll Pharm, Pharmacognosy Dept, Cairo, Egypt.
EM Obaydah.alabrahim@aucegypt.edu; kalid.mohamad@limu.edu.ly;
   Ucnvbqa@ucl.ac.uk; raniaalwakeel@aucegypt.edu;
   Mohamed.farag@pharma.cu.edu.eg
RI ; Alabrahim, Obaydah Abd Alkader/GLU-7770-2022; Wang,
   Shengpeng/JOZ-1627-2023
OI Mohamad, Khalid/0000-0002-1443-4075; Alabrahim, Obaydah Abd
   Alkader/0000-0003-0906-7597; Alwakeel, Rania/0009-0007-2307-9881; 
NR 221
TC 1
Z9 1
U1 6
U2 6
PU ROYAL SOC CHEMISTRY
PI CAMBRIDGE
PA THOMAS GRAHAM HOUSE, SCIENCE PARK, MILTON RD, CAMBRIDGE CB4 0WF, CAMBS,
   ENGLAND
EI 2046-2069
J9 RSC ADV
JI RSC Adv.
PD OCT 31
PY 2025
VL 15
IS 50
BP 42640
EP 42686
DI 10.1039/d5ra07267k
PG 47
WC Chemistry, Multidisciplinary
WE Science Citation Index Expanded (SCI-EXPANDED)
SC Chemistry
GA 9HV3I
UT WOS:001606704700001
PM 41195431
OA Green Submitted, gold
DA 2026-03-11
ER

PT J
AU Wieloch, D
   Konopacka, D
AF Wieloch, Dawid
   Konopacka, Dorota
TI Black Chokeberry Extracts (Aronia melanocarpa) as an Ingredient
   of Functional Food-Potential, Challenges and Directions of Development
SO MOLECULES
LA English
DT Review
DE green extracts; chokeberry; functional food; polyphenols; anthocyanins
ID ANTIOXIDANT PROPERTIES; BIOACTIVE COMPOUNDS; ANTHOCYANINS; DEFINITION;
   PHENOLICS; ALGINATE; BERRIES; QUALITY; CURRANT; JAPAN
AB Functional food is gaining global importance as consumer demand for products delivering health benefits beyond basic nutrition increases. Black chokeberry (Aronia melanocarpa) is a promising candidate in this field, due to its exceptionally high content of bioactive compounds, particularly polyphenols with well-documented health-promoting properties. This article reviews the current state of knowledge about the functional food definition and the health benefits of chokeberries, with special emphasis given to their extracts as promising ingredients for novel product development. Efficient recovery methods for bioactive compounds from fruits, pomace, and leaves were discussed, including advances in green extraction technologies such as ultrasound- and microwave-assisted extraction, supercritical fluid extraction and enzyme-assisted extraction. Stabilization approaches, including microencapsulation and freeze-drying, which enhance the stability and bioavailability of phenolics, were also highlighted. The impact of aronia extracts on technological and sensory parameters of food was investigated. Applications in beverages, baked goods, dairy, and meat products demonstrate improved antioxidant capacity and storability. However, astringency remains a major sensory challenge. Future perspectives include optimization of processing strategies and developing synergistic formulations to maximize health benefits while ensuring consumer acceptance.
C1 [Wieloch, Dawid; Konopacka, Dorota] Natl Inst Hort Res, HortiFood Proc Ctr, Fruit & Vegetable Storage & Proc Dept, Rybickiego 15-17, PL-96100 Skierniewice, Poland.
RP Wieloch, D (corresponding author), Natl Inst Hort Res, HortiFood Proc Ctr, Fruit & Vegetable Storage & Proc Dept, Rybickiego 15-17, PL-96100 Skierniewice, Poland.
EM dawid.wieloch@inhort.pl; dorota.konopacka@inhort.pl
RI Konopacka, Dorota/I-7701-2016; Konopacka, Dorota/I-7701-2016
OI Konopacka, Dorota/0000-0001-8566-3337; Wieloch,
   Dawid/0009-0001-6317-0862
FU National Institute of Horticultural Research
FX Financed by the National Institute of Horticultural Research within the
   framework of the implementation of the project, "Networking for
   excellence in the development of innovative, consumer-oriented
   horticultural food products using the Living Lab approach"
   (HortiFoodTrends).
NR 122
TC 4
Z9 4
U1 13
U2 13
PU MDPI
PI BASEL
PA MDPI AG, Grosspeteranlage 5, CH-4052 BASEL, SWITZERLAND
EI 1420-3049
J9 MOLECULES
JI Molecules
PD OCT 30
PY 2025
VL 30
IS 21
AR 4237
DI 10.3390/molecules30214237
PG 21
WC Biochemistry & Molecular Biology; Chemistry, Multidisciplinary
WE Science Citation Index Expanded (SCI-EXPANDED)
SC Biochemistry & Molecular Biology; Chemistry
GA 9QT5U
UT WOS:001612794300001
PM 41226198
OA Green Submitted, gold
DA 2026-03-11
ER

PT J
AU Allay, A
   El Ati, R
   Rbah, Y
   Fauconnier, ML
   Caid, HS
   Elamrani, A
   Mansouri, F
AF Allay, Aymane
   El Ati, Rafika
   Rbah, Youssef
   Fauconnier, Marie-Laure
   Serghini Caid, Hana
   Elamrani, Ahmed
   Mansouri, Farid
TI Extraction technologies for hemp seed oil: a comparative study of yield,
   bioactive compound extractability, and oxidative stability
SO SUSTAINABLE FOOD TECHNOLOGY
LA English
DT Article
ID MICROWAVE-ASSISTED EXTRACTION; SUPERCRITICAL CO2 EXTRACTION;
   FATTY-ACID-COMPOSITION; OPTIMIZATION; PROFILES; CAPACITY; MIXTURE;
   EASTERN
AB An integrated comparison of four extraction methods was carried out to evaluate their performance in terms of hemp seed oil yield, physicochemical characteristics, and bioactive compound extractability. The methods included Soxhlet extraction (SOX-HPE) using a ternary solvent system (hexane/ethyl acetate/2-propanol; 4/4/2), microwave-assisted extraction (MAE) with 7.5% ethanol, supercritical fluid extraction (SFE) with 10% ethanol, and mechanical extraction (ME). Microstructural changes in the seed powders were also examined using scanning electron microscopy to better understand the mechanisms of cell wall disruption. SOX-HPE provided the highest oil yield (33.24%), followed by MAE and SFE (30.69 and 30.51%, respectively). HPLC-DAD/ESI-MS2 analysis identified 29 phenolic compounds, with the highest total concentrations observed in oils from SOX-HPE and SFE (131.29 and 71.92 mg kg-1 oil, respectively), including elevated levels of N-trans-caffeoyltyramine (39.98 and 14.92 mg kg-1 oil), cannabisins B (10.79 and 7.63 mg kg-1 oil) and A (7.98 and 3.79 mg kg-1 oil), which contributed to excellent oxidative stability (37.77 and 28.01 hours, respectively at 100 degrees C). SFE oil was also rich in unsaturated fatty acids (90.03%) and exhibited favorable oil quality indices. MAE produced oil enriched in tocopherols (510.66 mg kg-1 oil), chlorophylls (99.68 mg kg-1 oil), and carotenoids (27.31 mg kg-1 oil). These findings highlight the importance of selecting appropriate extraction techniques to optimize both the nutritional quality and functional potential of hemp seed oil. In particular, SFE, especially when combined with a green polar co-solvent, emerged as an efficient and environmentally sustainable method for producing high-quality hemp seed oil. The use of less toxic polar solvents in Soxhlet extraction also demonstrated promising potential for enhancing bioactive compound recovery while reducing solvent-related hazards.
C1 [Allay, Aymane; El Ati, Rafika; Rbah, Youssef; Serghini Caid, Hana; Elamrani, Ahmed; Mansouri, Farid] Mohammed I Univ, Fac Sci, Lab Agr Prod Improvement Biotechnol & Environm, BP 717, Oujda 60000, Morocco.
   [Fauconnier, Marie-Laure] Univ Liege, Gembloux Agrobio Tech, Lab Chem Nat Mol, Passage Deportes 2, B-5030 Gembloux, Belgium.
   [Mansouri, Farid] Mohammed I Univ, Higher Sch Educ & Training, BP 410, Oujda 60000, Morocco.
C3 Mohammed First University of Oujda; University of Liege; Mohammed First
   University of Oujda
RP Mansouri, F (corresponding author), Mohammed I Univ, Fac Sci, Lab Agr Prod Improvement Biotechnol & Environm, BP 717, Oujda 60000, Morocco.
EM f.mansouri@ump.ac.ma
RI ALLAY, Aymane/NAX-6364-2025; RBAH, Youssef/GPW-6888-2022; Mansouri,
   Farid/G-2294-2017; Fauconnier, Marie-Laure/AAB-9807-2020
OI RBAH, Youssef/0000-0003-3421-9767; AHMED, ELAMRANI/0000-0003-1634-8477;
   Mansouri, Farid/0000-0002-0048-2009; 
FU Moroccan Ministry of Higher Education, Scientific Research and
   Innovation [VPMA2/ref.2020/1]; OCP
FX The authors gratefully acknowledge the support of the Moroccan Ministry
   of Higher Education, Scientific Research and Innovation through the
   VPMA2/ref.2020/1 project. This work also benefited from the support of
   the Chair "Sustainable Energy" led by Mohammed VI Polytechnic
   University, sponsored by OCP.
NR 64
TC 0
Z9 0
U1 2
U2 2
PU ROYAL SOC CHEMISTRY
PI CAMBRIDGE
PA THOMAS GRAHAM HOUSE, SCIENCE PARK, MILTON RD, CAMBRIDGE CB4 0WF, CAMBS,
   ENGLAND
EI 2753-8095
J9 SUSTAIN FOOD TECHNOL
JI Sustain. Food Technol.
PD JAN 29
PY 2026
VL 4
IS 1
BP 709
EP 726
DI 10.1039/d5fb00424a
EA OCT 2025
PG 18
WC Food Science & Technology
WE Emerging Sources Citation Index (ESCI)
SC Food Science & Technology
GA CS8RI
UT WOS:001607827300001
OA Green Accepted, gold
DA 2026-03-11
ER

PT J
AU Bazaid, AS
   Alsalamah, SA
   Alsaif, G
   Barnawi, H
   Aldarhami, A
   Qanash, H
   Alruhaili, MH
   Almuhayawi, MS
   Tarabulsi, MK
   Jaouni, SKA
   Abdelghany, TM
   Selim, S
AF Bazaid, Abdulrahman S.
   Alsalamah, Sulaiman A.
   Alsaif, Ghaida
   Barnawi, Heba
   Aldarhami, Abdu
   Qanash, Husam
   Alruhaili, Mohammed H.
   Almuhayawi, Mohammed S.
   Tarabulsi, Muyassar K.
   Jaouni, Soad K. Al
   Abdelghany, Tarek Mohamed
   Selim, Samy
TI Extraction of Thymus vulgaris at different levels of pressure and
   their effect against food-born microorganisms with antioxidant and
   anti-diabetic activities
SO JOURNAL OF FOOD MEASUREMENT AND CHARACTERIZATION
LA English
DT Article; Early Access
DE Thyme; Antimicrobial activity; Antioxidant; Anti-diabetic; Super
   critical fluid extraction
ID ANTIMICROBIAL ACTIVITY; OIL; L.
AB Supercritical fluid extraction (SFE) has emerged as a highly efficient method for isolating bioactive compounds. This work was designed to extract Thymus vulgaris L. (thyme) via SFE at three pressure levels (20, 30, and 45 MPa) while maintaining a constant temperature of 40 degrees C and compare the antimicrobial, antioxidant, and antidiabetic impact of various extracts using in vitro methods. The extract obtained at 30 MPa yielded the highest concentrations of total flavonoids, phenolics, tannins, alkaloids, and saponins. Notably, this extract was rich in key phenolic and flavonoid compounds, including rutin and kaempferol, along with significant levels of rosmarinic, syringic, caffeic, ellagic, and coumaric acids. The 30 MPa extract also demonstrated the strongest antimicrobial activity, producing the largest inhibition zones against Enterococcus faecalis, Staphylococcus aureus, Klebsiella pneumoniae, Salmonella typhi, Candida albicans, and Mucor circinelloid. It exhibited the lowest minimum inhibitory concentrations (MICs) and minimum bactericidal/fungicidal concentrations (MBCs) among all tested pressure levels. Furthermore, it significantly inhibited bacterial biofilm formation, with inhibition rates ranging from 81.97% to 96.07%. Ultrastructural analysis revealed notable damage to K. pneumoniae cells after exposure to the extract. Additionally, the 30 megapascal (MPa) extract showed potent antioxidant activity and effective inhibition of alpha-glucosidase and alpha-amylase. The ferric reducing antioxidant power (FRAP) and total antioxidant capacity (TAC) were also highest at 30 MPa. Thus, SFE at 30 MPa represents the optimal condition for extracting bioactive compounds from T. vulgaris yielding extract with superior antimicrobial, antioxidant, and enzyme-inhibitory properties. These results underscore the potential of this extract for pharmaceutical and nutraceutical applications.
C1 [Bazaid, Abdulrahman S.; Alsaif, Ghaida; Barnawi, Heba; Qanash, Husam] Univ Hail, Coll Appl Med Sci, Dept Med Lab Sci, Hail 55476, Saudi Arabia.
   [Bazaid, Abdulrahman S.; Qanash, Husam] Univ Hail, Med & Diagnost Res Ctr, Hail 55473, Saudi Arabia.
   [Alsalamah, Sulaiman A.] Imam Mohammad Ibn Saud Islamic Univ IMSIU, Coll Sci, Dept Biol, Riyadh 11623, Saudi Arabia.
   [Aldarhami, Abdu] Umm Al Qura Univ, Qunfudah Fac Med, Dept Med Microbiol, Al Qunfudah 21961, Saudi Arabia.
   [Alruhaili, Mohammed H.; Almuhayawi, Mohammed S.] King Abdulaziz Univ, Fac Med, Dept Clin Microbiol & Immunol, Jeddah 21589, Saudi Arabia.
   [Alruhaili, Mohammed H.] King AbdulAziz Univ, King Fahad Med Res Ctr, Special Infect Agents Unit, Jeddah, Saudi Arabia.
   [Tarabulsi, Muyassar K.] Univ Jeddah, Coll Med, Dept Basic Med Sci, Jeddah, Saudi Arabia.
   [Jaouni, Soad K. Al] King Abdulaziz Univ & Hosp, Fac Med, Sci Chair Prophet Med Applicat, Dept Hematol Oncol, Jeddah 21589, Saudi Arabia.
   [Abdelghany, Tarek Mohamed] Al Azhar Univ, Fac Sci, Bot & Microbiol Dept, Cairo 11725, Egypt.
   [Selim, Samy] Jouf Univ, Coll Appl Med Sci, Dept Clin Lab Sci, Sakaka, Saudi Arabia.
C3 University Ha'il; University Ha'il; Imam Mohammad Ibn Saud Islamic
   University (IMSIU); Umm Al-Qura University; King Abdulaziz University;
   King Abdulaziz University; University of Jeddah; King Abdulaziz
   University; Egyptian Knowledge Bank (EKB); Al Azhar University; Al Jouf
   University
RP Qanash, H (corresponding author), Univ Hail, Coll Appl Med Sci, Dept Med Lab Sci, Hail 55476, Saudi Arabia.; Qanash, H (corresponding author), Univ Hail, Med & Diagnost Res Ctr, Hail 55473, Saudi Arabia.; Abdelghany, TM (corresponding author), Al Azhar Univ, Fac Sci, Bot & Microbiol Dept, Cairo 11725, Egypt.
EM ar.bazaid@uoh.edu.sa; SAAlsalamah@imamu.edu.sa; g.alsaif@uoh.edu.sa;
   h.barnawi@uoh.edu.sa; ahdarhami@uqu.edu.sa; h.qanash@uoh.edu.sa;
   malruhaili@kau.edu.sa; msalmuhayawi@kau.edu.sa; mktarabulsi@uj.edu.sa;
   saljaouni@kau.edu.sa; tabdelghany.201@azhar.edu.eg;
   sabdulsalam@ju.edu.sa
RI Barnawi, heba/HKO-2423-2023; Almuhayawi, Mohammed/AAY-1778-2020;
   Abdelghany, Tarek/GPS-5178-2022; Alruhaili, Mohammed/ACW-4231-2022;
   Selim, Samy/AAZ-3438-2020; Aldarhami, Abdu/AFL-9810-2022; Qanash,
   Husam/AAR-5333-2021; Bazaid, Abdulrahman/AAK-7775-2021
OI Aldarhami, Abdu/0000-0002-0950-9263; Qanash, Husam/0000-0002-3068-0313; 
FU Scientific Research Deanship at University of Ha'il-Saudi Arabia
   [RG-23152]; Scientific Research Deanship at University of Ha'il
   [RG-23152]
FX This research was funded by the Scientific Research Deanship at
   University of Ha'il-Saudi Arabia via a project number (RG-23152). All
   authors thank the Scientific Research Deanship at University of Ha'il
   for their grant through a project number (RG-23152).
NR 68
TC 0
Z9 0
U1 1
U2 1
PU SPRINGER
PI NEW YORK
PA ONE NEW YORK PLAZA, SUITE 4600, NEW YORK, NY, UNITED STATES
SN 2193-4126
EI 2193-4134
J9 J FOOD MEAS CHARACT
JI J. Food Meas. Charact.
PD 2025 OCT 30
PY 2025
DI 10.1007/s11694-025-03722-8
EA OCT 2025
PG 16
WC Food Science & Technology
WE Science Citation Index Expanded (SCI-EXPANDED)
SC Food Science & Technology
GA 9FA5L
UT WOS:001604799100001
DA 2026-03-11
ER

PT J
AU Shahbaz, M
   Riaz, M
   Momal, U
   Rasool, IFU
   Naeem, H
   Raza, N
   Moreno, A
   Khalid, W
   Esatbeyoglu, T
AF Shahbaz, Muhammad
   Riaz, Mahreen
   Momal, Ushna
   Rasool, Izza Faiz Ul
   Naeem, Hammad
   Raza, Nighat
   Moreno, Andres
   Khalid, Waseem
   Esatbeyoglu, Tuba
TI Green solvent extraction and eco-friendly novel techniques of bioactive
   compounds from plant waste: Applications, future perspective and
   circular economy
SO APPLIED FOOD RESEARCH
LA English
DT Article
DE Natural solvents; Bioactives; Plant residues; Green extraction; Circular
   economy
ID MICROWAVE-ASSISTED EXTRACTION; DEEP EUTECTIC SOLVENTS; BY-PRODUCTS;
   PHENOLIC-COMPOUNDS; IONIC LIQUIDS; FOOD WASTES; ANTIOXIDANT; ULTRASOUND;
   RECOVERY; TECHNOLOGIES
AB Agro-foodwaste is rich in bioactive compounds which has prompted the search for sustainable extraction technologies aligned with green technologies and circular economy principles. This review evaluates advanced eco-friendly extraction methods and green solvents for isolating valuable bioactives including polyphenols (flavonoids and tannins), alkaloids and terpenes from plant waste such as peels, leaves, and seeds. However, the use of green solvents with conventional extraction techniques, and green techniques such as ultrasound-assisted extraction (UAE), microwave-assisted extraction (MAE), and supercritical fluid extraction (SCF) can enhance yield, reduce solvent use, and preserve thermo-labile constituents. Green solvents such as ionic liquids, deep eutectic solvents (DESs), supercritical COQ, bioethanol, and switchable water offer promising, low-toxicity alternatives to petroleum-based solvents, though challenges such as viscosity, mass transfer limitations, and solvent selectivity persist. This review highlights the pharmaceutical, nutraceutical, and food applications of bioactive compounds. Ultimately, green extraction technologies offer a path toward sustainable resource recovery, aligning economic, environmental, and health-related goals in a bio-circular-green economy paradigm.
C1 [Shahbaz, Muhammad; Riaz, Mahreen; Momal, Ushna; Naeem, Hammad; Raza, Nighat] Muhammad Nawaz Shareef Univ Agr, Fac Food & Home Sci, Dept Food Sci & Technol, Multan 60000, Pakistan.
   [Rasool, Izza Faiz Ul] Govt Coll Univ Faisalabad, Dept Food Sci, Faisalabad, Pakistan.
   [Moreno, Andres; Khalid, Waseem] Univ Castilla La Mancha, Fac Chem Sci & Technol, Dept Inorgan Organ & Biochem, Ciudad Real 13071, Spain.
   [Khalid, Waseem; Esatbeyoglu, Tuba] Leibniz Univ Hannover, Inst Food & One Hlth, Dept Mol Food Chem & Food Dev, Kleinen Felde 30, D-30167 Hannover, Germany.
C3 Government College University Faisalabad; Universidad de Castilla-La
   Mancha; Leibniz University Hannover
RP Khalid, W (corresponding author), Univ Castilla La Mancha, Fac Chem Sci & Technol, Dept Inorgan Organ & Biochem, Ciudad Real 13071, Spain.; Khalid, W; Esatbeyoglu, T (corresponding author), Leibniz Univ Hannover, Inst Food & One Hlth, Dept Mol Food Chem & Food Dev, Kleinen Felde 30, D-30167 Hannover, Germany.
EM waseem.khalid@uclm.es; esatbeyoglu@foh.uni-hannover.de
RI Naeem, Hammad/JFS-0150-2023; Esatbeyoglu, Tuba/ABB-7997-2021; Khalid,
   Waseem/IXN-2782-2023
OI Esatbeyoglu, Tuba/0000-0003-2413-6925; , Izza Faiz Ul
   Rasool/0009-0007-0768-9735
FU Open Access Fund of Leibniz Universitat Hannover
FX Funding acquisition The publication of this article was funded by the
   Open Access Fund of Leibniz Universitat Hannover.
NR 212
TC 3
Z9 5
U1 10
U2 10
PU ELSEVIER
PI AMSTERDAM
PA RADARWEG 29, 1043 NX AMSTERDAM, NETHERLANDS
SN 2772-5022
J9 APPL FOOD RES
JI Appl. Food Res.
PD DEC
PY 2025
VL 5
IS 2
AR 101434
DI 10.1016/j.afres.2025.101434
EA OCT 2025
PG 18
WC Food Science & Technology
WE Emerging Sources Citation Index (ESCI)
SC Food Science & Technology
GA 9LM8V
UT WOS:001609211000003
OA gold
DA 2026-03-11
ER

PT J
AU Omidian, H
   Akhzarmehr, A
   Bertol, CD
AF Omidian, Hossein
   Akhzarmehr, Arnavaz
   Bertol, Charise Dallazem
TI Natural-based antioxidants in cosmeceuticals: Extraction,
   bioavailability and skin ageing applications
SO INTERNATIONAL JOURNAL OF COSMETIC SCIENCE
LA English
DT Review; Early Access
DE advanced delivery systems; antiaging skincare; antioxidants; leaf
   extracts; sustainable cosmeceuticals
ID SUPERCRITICAL-FLUID EXTRACTION; CLOUD POINT EXTRACTION; IN-VITRO
   ANTIOXIDANT; FOOD-BY-PRODUCTS; TOPICAL FORMULATIONS; STANDARDIZED
   EXTRACT; WATER EXTRACTION; STABILITY; DELIVERY; LEAF
AB This review offers an in-depth exploration of the bioactivities, extraction techniques, formulation approaches and practical uses of naturally derived antioxidants in anti-ageing skincare. A critical analysis of the literature was performed. Extracts from leaves, aerial parts, seeds, peels, fruits and barks exhibit potent antioxidant, anti-inflammatory, photoprotective and anti-tyrosinase activities. Natural-based antioxidants exhibit a wide range of bioactivities as neutralizing free radicals through mechanisms such as metal chelation and activation of cellular antioxidant pathways (e.g. Nrf2/ARE) and anti-inflammatory effects by modulating cytokines like TNF-alpha and IL-6 and promoting wound healing by stimulating collagen synthesis and bioactive compound production. Extracts from Mucuna species, Magnolia officinalis and Arbutus unedo, for instance, demonstrate anti-ageing efficacy by inhibiting enzymes such as collagenase, elastase and MMPs. Certain fruit and seed extracts provide photoprotection with high SPF values, while others-such as mushroom extracts and essential oils-display potent antimicrobial activity. Their bioactivity is often enhanced through fermentation processes, innovative delivery systems like liposomes, niosomes and polymeric micelles, which improve stability, bioavailability and topical effectiveness. Extraction methods for natural antioxidants-including aqueous, hydroalcoholic, ultrasound-assisted (UAE), fermentation-assisted and alternative solvent (NaDES) techniques-are crucial for recovering and stabilizing bioactive compounds. Emerging green technologies such as supercritical CO2 extraction (SC-CO2), subcritical water extraction (SWE), supramolecular solvents (SUPRAS) and cloud point extraction (CPE) offer sustainable and selective recovery of bioactives with reduced environmental impact. These bioactives address oxidative stress, UV damage and dermal ageing, offering multifunctional applications in cosmeceuticals, pharmaceuticals and nutraceuticals. However, challenges such as photostability, inconsistent bioavailability and regulatory hurdles persist. Future research focusing on synergistic formulations, clinical validation and microbiome-friendly antioxidants will drive their advancement in next-generation sustainable skincare.
   Cette & eacute;tude propose une exploration approfondie des bioactivit & eacute;s, des techniques d'extraction, des approches de formulation et des utilisations pratiques des antioxydants d'origine naturelle dans les soins anti-& acirc;ge pour la peau. Une analyse critique de la litt & eacute;rature a & eacute;t & eacute; r & eacute;alis & eacute;e. Les extraits de feuilles, de parties a & eacute;riennes, de graines, de zestes, de fruits et d'& eacute;corces pr & eacute;sentent de puissantes activit & eacute;s antioxydantes, anti-inflammatoires, photoprotectrices et anti-tyrosinase. Les antioxydants d'origine naturelle pr & eacute;sentent un large & eacute;ventail de bioactivit & eacute;s, comme la neutralisation des radicaux libres par des m & eacute;canismes tels que la ch & eacute;lation des m & eacute;taux et l'activation des voies antioxydantes cellulaires (par exemple, Nrf2/ARE), des effets anti-inflammatoires par la modulation de cytokines telles que le TNF-alpha et l'IL-6, et la promotion de la cicatrisation des plaies en stimulant la synth & egrave;se de collag & egrave;ne et la production de compos & eacute;s bioactifs. Les extraits de Mucuna, de Magnolia officinalis et d'Arbutus unedo, par exemple, d & eacute;montrent une efficacit & eacute; anti-& acirc;ge en inhibant des enzymes telles que la collag & eacute;nase, l'& eacute;lastase et les MMP. Certains extraits de fruits et de graines offrent une photoprotection avec des indices de protection solaire & eacute;lev & eacute;s, tandis que d'autres, tels que les extraits de champignons et les huiles essentielles, pr & eacute;sentent une puissante activit & eacute; antimicrobienne. Leur bioactivit & eacute; est souvent renforc & eacute;e par un processus de fermentation et des syst & egrave;mes d'administration innovants tels que les liposomes, les niosomes et les micelles polym & egrave;res, qui am & eacute;liorent la stabilit & eacute;, la biodisponibilit & eacute; et l'efficacit & eacute; topique. Les m & eacute;thodes d'extraction des antioxydants naturels, notamment les techniques aqueuses, hydroalcooliques, assist & eacute;es par ultrasons (UAE), assist & eacute;es par fermentation et & agrave; solvants alternatifs (NaDES), sont essentielles pour r & eacute;cup & eacute;rer et stabiliser les compos & eacute;s bioactifs. Les nouvelles technologies vertes telles que l'extraction au CO2 supercritique (SC-CO2), l'extraction & agrave; l'eau subcritique (SWE), les solvants supramol & eacute;culaires (SUPRAS) et l'extraction au point de trouble (CPE) permettent une r & eacute;cup & eacute;ration durable et s & eacute;lective des compos & eacute;s bioactifs avec un impact environnemental r & eacute;duit. Ces compos & eacute;s bioactifs combattent le stress oxydatif, les dommages caus & eacute;s par les UV et le vieillissement cutan & eacute;, offrant des applications multifonctionnelles dans les cosm & eacute;ceutiques, les produits pharmaceutiques et les nutraceutiques. Cependant, des d & eacute;fis tels que la photostabilit & eacute;, la biodisponibilit & eacute; in & eacute;gale et les obstacles r & eacute;glementaires persistent. Les recherches futures ax & eacute;es sur les formulations synergiques, la validation clinique et les antioxydants respectueux du microbiome favoriseront leur progr & egrave;s dans les soins de la peau durables de nouvelle g & eacute;n & eacute;ration.
C1 [Omidian, Hossein; Akhzarmehr, Arnavaz] Nova Southeastern Univ, Barry & Judy Silverman Coll Pharm, Ft Lauderdale, FL 33328 USA.
   [Bertol, Charise Dallazem] Univ Passo Fundo, Passo Fundo, RS, Brazil.
C3 Nova Southeastern University; Universidade de Passo Fundo
RP Omidian, H (corresponding author), Nova Southeastern Univ, Barry & Judy Silverman Coll Pharm, Ft Lauderdale, FL 33328 USA.; Bertol, CD (corresponding author), Univ Passo Fundo, Inst Saude, Curso Farm, Campus 1,BR 285, BR-99052900 Passo Fundo, RS, Brazil.
EM omidian@nova.edu; charise@upf.br
RI Akhzarmehr, Arnavaz/KDP-1298-2024; Omidian, Hamid/AAH-4683-2019; Bertol,
   Charise Dallazem/H-5974-2017
OI Akhzarmehr, Arnavaz/0009-0001-5140-0659; Bertol, Charise
   Dallazem/0000-0001-7596-315X
FU Coordenacao de Aperfeicoamento de Pessoal de Nivel Superior-Brasil
   (CAPES) [00x0ma614]
FX The Article Processing Charge for the publication of this research was
   funded by the Coordenacao de Aperfeicoamento de Pessoal de Nivel
   Superior-Brasil (CAPES) (ROR identifier: 00x0ma614).
NR 116
TC 1
Z9 1
U1 10
U2 10
PU WILEY
PI HOBOKEN
PA 111 RIVER ST, HOBOKEN 07030-5774, NJ USA
SN 0142-5463
EI 1468-2494
J9 INT J COSMETIC SCI
JI Int. J. Cosmetic Sci.
PD 2025 OCT 24
PY 2025
DI 10.1111/ics.70039
EA OCT 2025
PG 34
WC Chemistry, Applied; Dermatology
WE Science Citation Index Expanded (SCI-EXPANDED)
SC Chemistry; Dermatology
GA 8WT9M
UT WOS:001599191600001
PM 41132114
OA hybrid
DA 2026-03-11
ER

PT J
AU Lopes, GD
   Conceiçao, MA
   Hiranobe, CT
   Da Silva, C
   Da Silva, EA
   Dos Santos, RJ
   Ferreira-Pinto, L
AF Lopes, Guilherme De Souza
   Conceicao, Matheus Almeida
   Hiranobe, Carlos Toshiyuki
   Da Silva, Camila
   Da Silva, Erivaldo Antonio
   Dos Santos, Renivaldo Jose
   Ferreira-Pinto, Leandro
TI Supercritical CO2 Extraction from Bacupari (Garcinia
   brasiliensis) and Leiteira (Tabernaemontana catharinensis)
   Seeds
SO SUSTAINABLE CHEMISTRY
LA English
DT Article
DE bacupari; leiteira; supercritical extraction; CO2; bioactive compounds
ID BIOACTIVE COMPOUNDS; FLUID EXTRACTION
AB This study evaluated the extraction of oils from the seeds of bacupari (Garcinia brasiliensis Mart.) and leiteira (Tabernaemontana catharinensis), using carbon dioxide (CO2) in the supercritical state. The effects of temperature (40, 50, and 60 degrees C) and pressure (20, 24, and 28 MPa) on the yield and extraction kinetics were investigated. The results indicated that, within the studied limits, temperature had a negligible influence on the process, while pressure had a greater impact on the yields owing to its effect on the density of supercritical CO2 and the solubility of the extracted compounds. The maximum yields obtained were 14.8% for bacupari and 15.2% for leiteira, with most of the oil extracted within the first 30 min, indicating initial rapid extraction. Chemical composition analysis revealed relevant bioactive compounds in bacupari, including oleic acid (35%) and delta-tocopherol (19.6%). In leiteira, the main compounds identified were hexanedioic acid (29.2%) and stigmast-5-ene (7.95%). These results suggest the potential application of these oils in the pharmaceutical, cosmetic, and food sectors, while also highlighting the feasibility of using supercritical CO2 as an extraction method for these plant matrices.
C1 [Lopes, Guilherme De Souza; Conceicao, Matheus Almeida; Hiranobe, Carlos Toshiyuki; Dos Santos, Renivaldo Jose; Ferreira-Pinto, Leandro] Sao Paulo State Univ UNESP, Sch Engn & Sci, Dept Engn, BR-19272100 Rosana, Brazil.
   [Lopes, Guilherme De Souza; Conceicao, Matheus Almeida; Ferreira-Pinto, Leandro] Sao Paulo State Univ UNESP, Sch Engn & Sci, Postgrad Program Sci Mat PPGCM, BR-19272100 Rosana, Brazil.
   [Da Silva, Camila] Univ Estadual Maringa, Dept Technol, Umuarama Reg Campus, BR-87506370 Umuarama, Brazil.
   [Da Silva, Camila] Univ Estadual Maringa, Postgrad Program Chem Engn, BR-870200900 Maringa, Brazil.
   [Da Silva, Erivaldo Antonio] Sao Paulo State Univ UNESP, Sch Sci & Technol, Dept Cartog, BR-19060900 Presidente Prudente, Brazil.
   [Dos Santos, Renivaldo Jose; Ferreira-Pinto, Leandro] Sao Paulo State Univ UNESP, Sch Engn & Sci, Postgrad Program Sci & Technol Mat POSMAT, BR-19272100 Rosana, Brazil.
C3 Universidade Estadual Paulista; Universidade Estadual Paulista;
   Universidade Estadual de Maringa; Universidade Estadual de Maringa;
   Universidade Estadual Paulista; Universidade Estadual Paulista
RP Ferreira-Pinto, L (corresponding author), Sao Paulo State Univ UNESP, Sch Engn & Sci, Dept Engn, BR-19272100 Rosana, Brazil.; Ferreira-Pinto, L (corresponding author), Sao Paulo State Univ UNESP, Sch Engn & Sci, Postgrad Program Sci Mat PPGCM, BR-19272100 Rosana, Brazil.; Ferreira-Pinto, L (corresponding author), Sao Paulo State Univ UNESP, Sch Engn & Sci, Postgrad Program Sci & Technol Mat POSMAT, BR-19272100 Rosana, Brazil.
EM guilherme.s.lopes@unesp.br; matheus.conceicao@unesp.br;
   carlos.hiranobe@unesp.br; camiladasilva.eq@gmail.com;
   erivaldo.silva@unesp.br; renivaldo.santos@unesp.br;
   leandro.f.pinto@unesp.br
RI da Silva, Erivaldo/E-8982-2014; Pinto, Leandro/AIA-5941-2022; Toshiyuki
   Hiranobe, Carlos/ABD-3520-2021; Santos, Renivaldo/K-9822-2019
OI Toshiyuki Hiranobe, Carlos/0000-0002-5182-2018; ,
   Guilherme/0000-0001-7331-8173; Santos, Renivaldo/0000-0002-0079-6876
FU So Paulo Research Foundation [2018/23063-1]; National Council for
   Scientific and Technological Development [420832/2023-8]
FX This study was funded by the S & atilde;o Paulo Research Foundation
   (FAPESP, Grant Number 2018/23063-1) and National Council for Scientific
   and Technological Development (CNPq, Grant Number 420832/2023-8).
NR 31
TC 1
Z9 1
U1 0
U2 0
PU MDPI
PI BASEL
PA MDPI AG, Grosspeteranlage 5, CH-4052 BASEL, SWITZERLAND
EI 2673-4079
J9 SUSTAIN CHEM-BASEL
JI Sustain. Chem.
PD OCT 23
PY 2025
VL 6
IS 4
AR 35
DI 10.3390/suschem6040035
PG 16
WC Chemistry, Multidisciplinary; Green & Sustainable Science & Technology;
   Engineering, Chemical
WE Emerging Sources Citation Index (ESCI)
SC Chemistry; Science & Technology - Other Topics; Engineering
GA AI0GN
UT WOS:001648603300001
OA Green Submitted, gold
DA 2026-03-11
ER

PT J
AU Dauletova, MD
   Umbetova, AK
   Yelibayeva, NS
   Burasheva, GS
   Kabdraisova, AZ
   Karzhaubekova, ZZ
   Litvinenko, YA
   Assylkhanov, ZS
   Korul'kin, DY
AF Dauletova, Meruyert D.
   Umbetova, Almagul K.
   Yelibayeva, Nazym S.
   Burasheva, Gauhar Sh.
   Kabdraisova, Aisulu Zh.
   Karzhaubekova, Zhanat Zh.
   Litvinenko, Yuliya A.
   Assylkhanov, Zhanibek S.
   Korul'kin, Dmitriy Yu.
TI Biologically Active Compounds of Plants of the Atraphaxis Genus:
   Chemical Composition and Immunomodulatory Evaluation
SO INTERNATIONAL JOURNAL OF MOLECULAR SCIENCES
LA English
DT Article
DE Atraphaxis virgata; bioactive compounds; flavonoid glycosides; phenolic
   acids; supercritical CO2 extraction; GC-MS; antioxidant activity;
   immunostimulation
ID POLYPHENOLS
AB This study systematically investigated lipophilic and polar metabolites of Atraphaxis virgata (Polygonaceae) and assessed its immunomodulatory activity in vivo. Supercritical CO2 extraction of the aerial parts yielded a lipophilic fraction analyzed by means of gas chromatography-mass spectrometry (GC-MS), which identified 42 compounds, including fatty acid esters, sterols, hydrocarbons, and terpenoids. The residual plant meal was subjected to ultrasound-assisted extraction with 70% aqueous ethanol at 30-35 degrees C, using a solid-to-solvent ratio of 1:8 for 120 min. This polar extract was evaluated for amino acids, proteins, and carbohydrates, while solvent-solvent partitioning with chloroform, ethyl acetate, and water enabled isolation of phenolic- and flavonoid-enriched fractions. Six phenolic constituents, including four flavonol glycosides and two phenolic acids, were structurally confirmed. The extracts were rich in unsaturated fatty acids and water-soluble antioxidants, supporting their nutritional and pharmacological relevance. In vivo evaluation using a cyclophosphamide-induced myelosuppression model in Wistar rats demonstrated stimulation of erythropoiesis and leukopoiesis, confirming immunomodulatory potential. Collectively, this work provides the first comprehensive chemical and biological characterization of A. virgata and establishes a foundation for mechanistic studies and pharmacological validation.
C1 [Dauletova, Meruyert D.; Umbetova, Almagul K.; Yelibayeva, Nazym S.; Burasheva, Gauhar Sh.; Litvinenko, Yuliya A.; Assylkhanov, Zhanibek S.; Korul'kin, Dmitriy Yu.] Al Farabi Kazakh Natl Univ, Dept Chem & Technol Organ Subst, Chem Nat Cpds & Polymers, Al Farabi Ave 71, Alma Ata 050040, Kazakhstan.
   [Kabdraisova, Aisulu Zh.] Sci Ctr Antiinfect Drugs, Lab Pharmaceut Chem & Pharmaceut Technol, Al Farabi Ave 75B, Alma Ata 050060, Kazakhstan.
   [Karzhaubekova, Zhanat Zh.] Minist Ecol & Nat Resources, Forestry & Wildlife Comm, Inst Bot & Phytointro, Alma Ata 010000, Kazakhstan.
C3 Al-Farabi Kazakh National University; Institute of Botany &
   Phytointroduction in Kazakhstan
RP Umbetova, AK (corresponding author), Al Farabi Kazakh Natl Univ, Dept Chem & Technol Organ Subst, Chem Nat Cpds & Polymers, Al Farabi Ave 71, Alma Ata 050040, Kazakhstan.
EM dmd_09@inbox.ru; almagulu15@gmail.com; nazym_yelibaeva@mail.ru;
   gauharbur@mail.ru; zhaksais@gmail.com; kalidium2012@gmail.com;
   yuliya_litvinenk@mail.ru; zhanik1903@list.ru;
   dmitriy.korulkin@kaznu.edu.kz
RI Burasheva, Gauhar/A-5150-2015; Yelibayeva, Nazym/B-1982-2015; Zhanibek,
   Asylkhanov/GZM-3134-2022; Karzhaubekova, Zhanna/S-7294-2016; Kabaisova,
   Aisulu/AAC-5769-2020; Umbetova, Almagul/NIS-8830-2025; Litvinenko,
   Yuliya/A-5141-2015
OI Karzhaubekova, Zhanna/0000-0002-4750-0884; асылханов,
   жанибек/0000-0003-0290-3679; Kabaisova, Aisulu/0000-0002-6562-9796;
   Umbetova, Almagul/0000-0003-0398-0393; Litvinenko,
   Yuliya/0000-0002-6387-187X
FU Science Committee of the Ministry of Higher Education and Science of the
   Republic of Kazakhstan [AP23485116]
FX This research was funded by the Science Committee of the Ministry of
   Higher Education and Science of the Republic of Kazakhstan, Grant No.
   AP23485116, "Scientific Bases for Obtaining New Domestic Organic and
   Plant Compositions Based on Raw Materials".
NR 39
TC 0
Z9 0
U1 1
U2 1
PU MDPI
PI BASEL
PA MDPI AG, Grosspeteranlage 5, CH-4052 BASEL, SWITZERLAND
SN 1661-6596
EI 1422-0067
J9 INT J MOL SCI
JI Int. J. Mol. Sci.
PD OCT 23
PY 2025
VL 26
IS 21
AR 10301
DI 10.3390/ijms262110301
PG 20
WC Biochemistry & Molecular Biology; Chemistry, Multidisciplinary
WE Science Citation Index Expanded (SCI-EXPANDED)
SC Biochemistry & Molecular Biology; Chemistry
GA 9UI7G
UT WOS:001615226700001
PM 41226341
OA Green Submitted, gold
DA 2026-03-11
ER

PT J
AU Pantoja, KRP
   Aires, GCM
   Oppata, SA
   De Carvalho, JPF
   Cordeiro, RM
   Junior, RND
AF Pantoja, Kelly Roberta Pinheiro
   Aires, Giselle Cristine Melo
   Oppata, Sophia Aimy
   De Carvalho, Joao Pedro Ferraz
   Cordeiro, Renato Macedo
   Junior, Raul Nunes De Carvalho
TI High-quality margarida avocado oil obtained by Sc-CO2
   compared to commercial hass avocado oil from cold pressing and
   comparative lipid profile analysis by UPC2 and GC/MS
SO JOURNAL OF SUPERCRITICAL FLUIDS
LA English
DT Article
DE Margarida variety; Avocado; Bioactives; Supercritical extraction
ID EXTRACTION
AB This study investigates the extraction of avocado oil from the Margarida variety using supercritical COQ, with the aim of obtaining a product of superior quality compared to commercial avocado oil from the Hass variety, obtained by cold pressing. The quality of the oils was evaluated in terms of their physicochemical properties, composition of bioactive compounds (fatty acids, lutein, phenolic compounds, and alpha-tocopherol), and nutritional quality indices. Additionally, the study assessed the reproducibility of Ultra-Performance Convergence Chromatography (UPC2) compared to Gas Chromatography coupled with Mass Spectrometry (GC/MS) for the analysis of fatty acid profiles. The supercritical extraction yielded a high yield (44.90 %) and produced an oil with low levels of free fatty acids (1.04 %) and peroxides (7.03 meq/kg). The oil is rich in natural antioxidants, such as lutein (113.32 mu g/g), phenolic compounds (137.75 mu g GAE/g), and alpha-tocopherol (51.90 mu g/g), and has a high concentration of beneficial fatty acids, with 44.41 % oleic acid and 28.37 % linoleic acid. With an excellent nutritional profile, evidenced by low atherogenic and thrombogenic indices. Statistical tests indicated no significant differences between the chromatographic techniques. Margarida oil demonstrates nutritional and functional properties superior to commercial Hass oil.
C1 [Pantoja, Kelly Roberta Pinheiro; Cordeiro, Renato Macedo; Junior, Raul Nunes De Carvalho] Fed Univ Para, Program Postgrad Nat Resource Engn Amazon, PRODERNA, Belem, PA, Brazil.
   [Aires, Giselle Cristine Melo; Junior, Raul Nunes De Carvalho] Fed Univ Para, Program Postgrad Food Sci & Technol, PPGCTA, Belem, PA, Brazil.
   [Oppata, Sophia Aimy; De Carvalho, Joao Pedro Ferraz; Junior, Raul Nunes De Carvalho] Fed Univ Para, LABTECS Lab Supercrit Technol Fac Food Engn, Belem, PA, Brazil.
C3 Universidade Federal do Para; Universidade Federal do Para; Universidade
   Federal do Para
RP Junior, RND (corresponding author), Fed Univ Para, Program Postgrad Nat Resource Engn Amazon, PRODERNA, Belem, PA, Brazil.; Junior, RND (corresponding author), Fed Univ Para, Program Postgrad Food Sci & Technol, PPGCTA, Belem, PA, Brazil.; Junior, RND (corresponding author), Fed Univ Para, LABTECS Lab Supercrit Technol Fac Food Engn, Belem, PA, Brazil.
EM raulncj@ufpa.br
RI ; Carvalho Junior, Raul/I-8131-2012; L. de Carvalho, João
   P./AEE-8616-2022; Cordeiro, Renato/LDG-3013-2024
OI Cordeiro, Renato/0000-0003-4557-8503; Pinheiro de Sousa, Kelly
   Roberta/0000-0001-9302-4121; Carvalho Junior, Raul/0000-0002-4433-6580; 
FU Federal University of Para; Coordenacao de Aperfeicoamento Pessoal de
   Nivel Superior (CAPES) [001]
FX The authors acknowledge the Federal University of Para and Coordenacao
   de Aperfeicoamento Pessoal de Nivel Superior (CAPES) , Code finance 001.
NR 41
TC 0
Z9 0
U1 3
U2 3
PU ELSEVIER
PI AMSTERDAM
PA RADARWEG 29, 1043 NX AMSTERDAM, NETHERLANDS
SN 0896-8446
EI 1872-8162
J9 J SUPERCRIT FLUID
JI J. Supercrit. Fluids
PD MAR
PY 2026
VL 229
AR 106819
DI 10.1016/j.supflu.2025.106819
EA OCT 2025
PG 9
WC Chemistry, Physical; Engineering, Chemical
WE Science Citation Index Expanded (SCI-EXPANDED)
SC Chemistry; Engineering
GA 9GU0J
UT WOS:001605989600001
DA 2026-03-11
ER

PT J
AU Pandit, B
   Saha, P
AF Pandit, Bibhas
   Saha, Projesh
TI Eco-friendly alternatives to conventional solvents: Innovations and
   applications in pharmaceutical manufacturing
SO SUSTAINABLE CHEMISTRY FOR CLIMATE ACTION
LA English
DT Article
DE Green solvents; Green chemistry; Supercritical fluids; Deep eutectic
   mixtures; Bio-based solvents
ID GREEN ANALYTICAL-CHEMISTRY; LIFE-CYCLE ASSESSMENT; SUSTAINABLE
   CHEMISTRY; REPLACEMENT; DISSOLUTION; SELECTION; DESIGN; FLUIDS
AB In response to rising ecological issues and regulatory restrictions, the pharmaceutical sector is increasingly using green solvents as environmentally friendly substitutes for conventional solvents. Emphasizing the application of bio-based solvents, water-based solvents, supercritical fluids, and deep eutectic solvents, this review explores the developments in green chemistry in the pharmaceutical sector. Bio-based solvents, such as dimethyl carbonate, limonene, and ethyl lactate, have low toxicity and biodegradable properties and ensure decreased release of volatile organic compounds. Aqueous solutions of acids, bases, and alcohols are examples of water-based solvents that are non-inflammable and non-toxic substitutes. Bioactive chemicals are extracted selectively and efficiently with little harm to the ecosystem using supercritical CO2 and other supercritical fluids. Deep eutectic solvents (DESs), which are created by joining donors and acceptors of hydrogen bonds, have special qualities and are used in chemical synthesis and extraction procedures. Case examples of the pharmaceutical industry's successful implementation of new green solvent systems are included in this review. However, issues related to technological performance, scalability, economic viability, and regulatory frameworks must be resolved for broad acceptance. Emerging possibilities for innovative green solvent systems include hybrid solutions, the incorporation of renewable energy resources, and the implementation of computational methods. For optimal performance, environmental preservation, and sustainable drug development, the pharmaceutical sector must switch to green solvents.
C1 [Pandit, Bibhas; Saha, Projesh] Himalayan Pharm Inst, Dept Pharmaceut Anal, Majhitar 737136, Sikkim, India.
RP Saha, P (corresponding author), Himalayan Pharm Inst, Dept Pharmaceut Anal, Majhitar 737136, Sikkim, India.
EM im.projeshsaha18@gmail.com
OI , Projesh Saha/0009-0008-8024-7287; PANDIT, BIBHAS/0000-0001-6726-8130
NR 144
TC 2
Z9 3
U1 6
U2 6
PU ELSEVIER
PI AMSTERDAM
PA RADARWEG 29, 1043 NX AMSTERDAM, NETHERLANDS
EI 2772-8269
J9 SUST CHEM CLIM ACT
JI Sustain. Chem. Clim. Action
PD DEC
PY 2025
VL 7
AR 100140
DI 10.1016/j.scca.2025.100140
EA OCT 2025
PG 17
WC Chemistry, Multidisciplinary; Green & Sustainable Science & Technology;
   Engineering, Chemical
WE Emerging Sources Citation Index (ESCI)
SC Chemistry; Science & Technology - Other Topics; Engineering
GA 8ZA3J
UT WOS:001600715100001
OA gold
DA 2026-03-11
ER

PT J
AU Costa, BD
   Bieler, PD
   Dehghani, S
   Wischral, D
   Rodrigues, RC
   Rodrigues, S
   Martins, E
   Campelo, PH
   Stringheta, PC
AF Costa, Blenda de Souza
   Bieler, Philippe Defaveri
   Dehghani, Sepehrdad
   Wischral, Daiana
   Rodrigues, Ramila Cristiane
   Rodrigues, Sueli
   Martins, Evandro
   Campelo, Pedro Henrique
   Stringheta, Paulo Cesar
TI Cerrado fruits as sources of bioactive extracts: functional food
   applications and emerging technologies for sustainable extraction
SO SUSTAINABLE FOOD TECHNOLOGY
LA English
DT Review
ID CAGAITA EUGENIA-DYSENTERICA; PULSED ELECTRIC-FIELD; SUPERCRITICAL-FLUID
   EXTRACTION; NATURAL-PRODUCTS; IONIC LIQUIDS; ANTIOXIDANT ACTIVITY;
   PHENOLIC-COMPOUNDS; TROPICAL FRUITS; GREEN SOLVENTS; PASSION-FRUIT
AB Cerrado fruits, adapted to dry/rainy seasons and nutrient-poor soils, are rich sources of diverse bioactive phytochemicals, including phenolics, carotenoids, and alkaloids. These fruits, such as buriti, cagaita, pequi, and baru, possess unique phytochemical and nutritional profiles, making them promising functional food ingredients. This review highlights their biochemical composition and associated bioactivities, including antioxidant, anti-inflammatory, and antimicrobial effects. It also addresses advanced extraction techniques like supercritical fluid extraction (SFE), ultrasound-assisted extraction (UAE), and enzyme-assisted extraction (EAE), focusing on their efficiency, selectivity, and environmental impact. Key challenges include incomplete quantification and structural elucidation of phytochemicals, suboptimal solvent-matrix interactions, and insufficient knowledge of bioactive stability during processing and storage. Encapsulation technologies, such as nanoemulsions and biopolymeric carriers, are suggested to improve bioavailability and protect bioactives from degradation. Future research should emphasize metabolomic profiling using advanced chromatographic and spectrometric methods, optimization of extraction parameters according to fruit matrices, and scaling up extraction protocols supported by techno-economic and life-cycle assessments. Collaborations among researchers and local producers are essential for sustainable bioprospecting, enabling the valorization of Cerrado fruits as high-value bioactive ingredients for functional food, nutraceutical and pharmaceutical sectors.
C1 [Costa, Blenda de Souza; Bieler, Philippe Defaveri; Dehghani, Sepehrdad; Wischral, Daiana; Rodrigues, Ramila Cristiane; Martins, Evandro; Campelo, Pedro Henrique; Stringheta, Paulo Cesar] Univ Fed Vicosa, Dept Food Technol, Lab Nat Pigments & Bioact, LaCBio, BR-35570900 Vicosa, Brazil.
   [Costa, Blenda de Souza; Bieler, Philippe Defaveri; Dehghani, Sepehrdad; Wischral, Daiana; Rodrigues, Ramila Cristiane; Martins, Evandro; Campelo, Pedro Henrique; Stringheta, Paulo Cesar] Univ Fed Vicosa, Dept Food Technol, Lab Hyg & Food Microbiol, LHMA, BR-35570900 Vicosa, Brazil.
   [Rodrigues, Sueli] Univ Fed Ceara, Dept Food Technol, BR-60020181 Fortaleza, Ceara, Brazil.
C3 Universidade Federal de Vicosa; Universidade Federal de Vicosa;
   Universidade Federal do Ceara
RP Stringheta, PC (corresponding author), Univ Fed Vicosa, Dept Food Technol, Lab Nat Pigments & Bioact, LaCBio, BR-35570900 Vicosa, Brazil.; Stringheta, PC (corresponding author), Univ Fed Vicosa, Dept Food Technol, Lab Hyg & Food Microbiol, LHMA, BR-35570900 Vicosa, Brazil.; Rodrigues, S (corresponding author), Univ Fed Ceara, Dept Food Technol, BR-60020181 Fortaleza, Ceara, Brazil.
EM sueli@ufc.br; paulocesar@ufv.br
RI ; Campelo, Pedro/JDC-1988-2023; Cesar Stringheta, Paulo/F-7468-2012;
   Wischral, Daiana/K-1357-2017
OI de Souza Costa, Blenda/0009-0007-6425-8368; Defáveri Bieler,
   Philippe/0000-0001-8787-244X; Roigues, Ramila
   Cristiane/0000-0002-8877-4443; Cesar Stringheta,
   Paulo/0000-0002-1229-7038; Wischral, Daiana/0000-0003-0491-2536;
   Roigues, Sueli/0000-0002-3725-2274
FU Coordenacao de Aperfeicoamento de Pessoal de Nimath;vel Superior-Brasil
   (CAPES) [001]; Conselho Nacional de Desenvolvimento Cientimath;fico e
   Tecnologico (CNPq); Fundacao de Amparo a Pesquisa do Estado de Minas
   Gerais (FAPEMIG) [APQ-03368-24, APQ-05316-23]
FX This study was financed in part by the Coordenacao de Aperfeicoamento de
   Pessoal de N & imath;vel Superior-Brasil (CAPES)-Finance Code 001,
   Conselho Nacional de Desenvolvimento Cient & imath;fico e Tecnologico
   (CNPq) for scholarships and Fundacao de Amparo a Pesquisa do Estado de
   Minas Gerais (FAPEMIG) for financial support (APQ-03368-24 and
   APQ-05316-23).
NR 186
TC 0
Z9 0
U1 4
U2 4
PU ROYAL SOC CHEMISTRY
PI CAMBRIDGE
PA THOMAS GRAHAM HOUSE, SCIENCE PARK, MILTON RD, CAMBRIDGE CB4 0WF, CAMBS,
   ENGLAND
EI 2753-8095
J9 SUSTAIN FOOD TECHNOL
JI Sustain. Food Technol.
PD JAN 29
PY 2026
VL 4
IS 1
BP 110
EP 132
DI 10.1039/d5fb00299k
EA OCT 2025
PG 23
WC Food Science & Technology
WE Emerging Sources Citation Index (ESCI)
SC Food Science & Technology
GA CS8GG
UT WOS:001599260400001
OA gold
DA 2026-03-11
ER

PT J
AU Pelaez-Acero, A
   Cortes-Hernández, M
   Jottar-Bernal, A
   Luna-Rodríguez, L
   Zepeda-Bastida, A
   Morales-Rodríguez, I
   Medina-Pérez, G
AF Pelaez-Acero, Armando
   Cortes-Hernandez, Marycarmen
   Jottar-Bernal, Anuar
   Luna-Rodriguez, Lorena
   Zepeda-Bastida, Armando
   Morales-Rodriguez, Irma
   Medina-Perez, Gabriela
TI Exploring Apis mellifera Propolis Extracts: Bioavailability,
   Protective Strategies, and Applications in Food Systems
SO APPLIED SCIENCES-BASEL
LA English
DT Review
DE <italic>Apis mellifera</italic>; propolis; bioactive compounds;
   antioxidant activity; encapsulation; food application; extraction
   methods; functional food; polyphenols; bioavailability
ID MICROWAVE-ASSISTED EXTRACTION; ANTIMICROBIAL ACTIVITY;
   CHEMICAL-COMPOSITION; BIOLOGICAL-PROPERTIES; SCAVENGING ACTIVITY;
   ESSENTIAL OIL; ANTIOXIDANT; ACID; ENCAPSULATION; ANTIFUNGAL
AB Featured Application Propolis extracts from Apis mellifera have demonstrated significant antimicrobial, antioxidant, antidiabetic, and anti-inflammatory activities, making them attractive candidates for use in functional foods. Advances in extraction and encapsulation techniques have improved the stability and bioavailability of their bioactive compounds, enabling their application as natural food preservatives and health-promoting ingredients. Their incorporation into food matrices, such as meat, dairy, and beverages, offers a sustainable alternative to synthetic additives while enhancing the nutritional and therapeutic value.Abstract Propolis, a resinous substance produced by Apis mellifera, is a chemically diverse natural product rich in polyphenols, flavonoids, terpenes, vitamins, and minerals. These compounds exhibit a range of biological activities, including antimicrobial, antioxidant, antidiabetic, anti-inflammatory, and cardioprotective effects, making propolis an attractive candidate for applications in the food and health sciences. This review summarizes the current understanding of its chemical composition and the environmental, botanical, and genetic factors influencing its variability. Particular attention is given to extraction methods: while conventional approaches such as maceration and Soxhlet extraction remain widely used, they often compromise compound stability. In contrast, emerging techniques-such as ultrasound-, microwave-, and supercritical fluid-assisted extraction-enhance yield, selectivity, and sustainability. Encapsulation strategies, including micro- and nanoencapsulation, are also explored as practical tools to protect propolis bioactives from degradation, improve solubility, and mask their strong taste, thereby ensuring higher bioavailability and consumer acceptability. Recent applications in the meat, dairy, beverage, bakery product, and edible film industries demonstrate propolis' potential to extend shelf life, inhibit microbial growth, and enrich the nutritional and functional quality of these products. Nevertheless, challenges remain, particularly regarding standardization, allergenicity, dosage, and regulatory approval, which limit its widespread industrial adoption. Overall, Apis mellifera propolis represents a multifunctional natural ingredient that bridges traditional medicine with modern food science. Advances in extraction and encapsulation technologies are paving the way for the integration of this ingredient into functional foods, nutraceuticals, and sustainable food preservation systems, underscoring its value as a natural alternative to synthetic additives.
C1 [Pelaez-Acero, Armando; Jottar-Bernal, Anuar; Zepeda-Bastida, Armando; Morales-Rodriguez, Irma; Medina-Perez, Gabriela] Univ Autonoma Estado Hidalgo, Inst Ciencias Agr, Ave Univ Km 1 S-N,Ex Hacienda Aquetzalpa, Tulancingo 43600, Hidalgo, Mexico.
   [Cortes-Hernandez, Marycarmen] Ctr Res & Adv Studies IPN, Sustainabil Nat Resources & Energy Programs, Saltillo 25900, Coahuila, Mexico.
   [Luna-Rodriguez, Lorena] Univ Autonoma Metropolitana, Unidad Iztapalapa, Dept Biol Reprod, Area Sistemas Prod Agropecuarios, Ave San Rafael Atlixco 186,Leyes Reforma Secc 1ra, Mexico City 09340, Mexico.
C3 Universidad Autonoma del Estado de Hidalgo; Universidad Autonoma
   Metropolitana - Mexico
RP Medina-Pérez, G (corresponding author), Univ Autonoma Estado Hidalgo, Inst Ciencias Agr, Ave Univ Km 1 S-N,Ex Hacienda Aquetzalpa, Tulancingo 43600, Hidalgo, Mexico.
EM pelaeza@uaeh.edu.mx; marycarmencohdz@cinvestav.mx; jo133673@uaeh.edu.mx;
   llunaro@xanum.uam.mx; azepeda@uaeh.edu.mx; irma_morales@uaeh.edu.mx;
   gabriela_medina@uaeh.edu.mx
RI Luna, Lorena/LIH-3334-2024; Zepeda-Bastida, Armando/AFL-9546-2022;
   Pelaez-Acero, Armando/U-5736-2018
OI Luna, Lorena/0000-0001-7180-4573; Zepeda-Bastida,
   Armando/0000-0003-0572-5206; Pelaez-Acero, Armando/0000-0001-7004-4824;
   Cortes, Marycarmen/0000-0002-8508-0366
FU National Research and Advocacy Project for Food Sovereignty (PRONAII),
   of the budgetary program F003 [321293]
FX National Research and Advocacy Project for Food Sovereignty (PRONAII),
   of the budgetary program F003, project 321293, financed by CONACYT in
   2022, entitled "Strengthening of fair production-consumption circuits of
   native beehive products".
NR 186
TC 0
Z9 0
U1 26
U2 26
PU MDPI
PI BASEL
PA MDPI AG, Grosspeteranlage 5, CH-4052 BASEL, SWITZERLAND
EI 2076-3417
J9 APPL SCI-BASEL
JI Appl. Sci.-Basel
PD OCT 15
PY 2025
VL 15
IS 20
AR 11043
DI 10.3390/app152011043
PG 24
WC Chemistry, Multidisciplinary; Engineering, Multidisciplinary; Materials
   Science, Multidisciplinary; Physics, Applied
WE Science Citation Index Expanded (SCI-EXPANDED)
SC Chemistry; Engineering; Materials Science; Physics
GA 9BS5S
UT WOS:001602545500001
OA Green Submitted, gold
DA 2026-03-11
ER

PT J
AU Le, TH
AF Le, Tan Hoang
TI Green extraction of plant antioxidants: Supercritical methods and
   industrial applications - A review
SO FOOD AND HUMANITY
LA English
DT Review
DE Supercritical Fluid Extraction; Plant-Based Antioxidants; Green
   Extraction Technologies; Natural Product Recovery; Industrial Scale-Up;
   Sustainable Processing
ID CARBON-DIOXIDE EXTRACTION; FLUID EXTRACTION; CO2 EXTRACTION;
   HAEMATOCOCCUS-PLUVIALIS; CALENDULA-OFFICINALIS; BIOACTIVE COMPOUNDS;
   MICROALGAE; OIL; OPTIMIZATION; ASTAXANTHIN
AB Plant-derived antioxidants are valuable for their health benefits and roles as natural preservatives in foods, cosmetics, and pharmaceuticals. Green extraction methods have gained prominence as sustainable, efficient, and safe alternatives to conventional solvent-intensive techniques. Supercritical fluid extraction (SFE), particularly with CO2, has emerged as an important green technology for recovering antioxidants from plant materials. This review provides a comprehensive overview of SFE principles and advantages, compares SFE with traditional extraction methods, and summarizes key antioxidants (polyphenols, carotenoids, tocopherols) obtained from various plant sources (fruits, vegetables, herbs, agro-industrial wastes) via SFE. Industrial case studies in food, cosmetic, and nutraceutical sectors are discussed, including economic and scalability considerations and regulatory/safety aspects. While SFE offers higher selectivity and often improved yields with negligible solvent residues, challenges such as high capital costs and technical complexity persist. Recent innovations - from hybrid extraction systems and process intensification strategies to AI-driven optimization - are highlighted as future directions to enhance SFE efficiency and integration at industrial scale. These advancements position SFE as a key enabling technology for sustainable production of natural antioxidants, aligning with the growing demand for green processes and clean-label products.
C1 [Le, Tan Hoang] HCMC Univ Technol & Educ, Fac Chem & Food Technol, Ho Chi Minh City, Vietnam.
C3 Ho Chi Minh City University of Technology & Engineering (HCM-UTE)
RP Le, TH (corresponding author), HCMC Univ Technol & Educ, Fac Chem & Food Technol, Ho Chi Minh City, Vietnam.
EM hoanglt@hcmute.edu.vn
FU Faculty of Chemical and Food Technology, Ho Chi Minh City University of
   Technology and Education (HCMUTE)
FX The author gratefully acknowledges the support of the Faculty of
   Chemical and Food Technology, Ho Chi Minh City University of Technology
   and Education (HCMUTE), for providing the academic environment and
   resources that facilitated the completion of this review. Appreciation
   is also extended to colleagues and mentors for their insightful
   discussions and encouragement during the writing process.
NR 79
TC 4
Z9 4
U1 12
U2 12
PU ELSEVIER
PI AMSTERDAM
PA RADARWEG 29, 1043 NX AMSTERDAM, NETHERLANDS
EI 2949-8244
J9 FOOD HUMANITY
JI Food Humanit.
PD DEC
PY 2025
VL 5
AR 100787
DI 10.1016/j.foohum.2025.100787
EA OCT 2025
PG 11
WC Food Science & Technology
WE Emerging Sources Citation Index (ESCI)
SC Food Science & Technology
GA 8WQ1T
UT WOS:001599093300002
DA 2026-03-11
ER

PT J
AU Bachkhaznadji, A
   Larkeche, O
   Dems, MA
   Bensouici, C
   Meniai, AH
AF Bachkhaznadji, Abdelmouaiz
   Larkeche, Ouassila
   Dems, Mohamed AbdeEsselem
   Bensouici, Chawki
   Meniai, Abdeslam Hassen
TI Supercritical CO2 extraction of Algerian Nigella
   sativa L. seed Oil: Characterization and assessment of anti-urease
   and anti-butyrylcholinesterase activities
SO JOURNAL OF FOOD MEASUREMENT AND CHARACTERIZATION
LA English
DT Article
DE Supercritical extraction; <italic>Nigella sativa</italic> L. seed oil;
   Anti-urease; Anti- butyrylcholinesterase; Molecular docking
ID HELICOBACTER-PYLORI; PEPTIC-ULCER
AB The optimization of the supercritical CO2 oil extraction yield from Algerian Nigella sativa seeds was considered using the box-Behnken experimental design. Several operating conditions of pressure (100, 175, 250 bar), temperature (35, 45, 55 degrees C) and extracting time (180, 195, 210 min) were tested. The maximum oil extraction yield was 37.006%, obtained at 250 bar, 35 degrees C and for 195 min. The fatty acids of Nigella sativa extracts were determined using gas chromatography coupled to mass spectrometry (GC-MS), and the results showed that linoleic acid was the major compound in the extracts, with a maximum percentage of 75.9% obtained under the conditions of 250 bar, 35 degrees C, 195 min. The anti-urease and anticholinesterase activities of Nigella sativa extracts were determined by evaluating the oil inhibitory potential of the urease and butyrylcholinesterase enzymes. The best obtained IC50 values were 3.61 +/- 0.25 (mu g/ml) and 35.15 +/- 0.59 (mu g/ml) obtained at 250 bar, 35 degrees C, 195 min and 100 bar, 55 degrees C, 195 min for anti-urease and anti-butyrylcholinesterase activities, respectively. Furthermore, molecular docking analysis was carried out to evaluate the interaction modes and binding affinity of bioactive molecules identified in the extracts of Nigella Sativa seeds extracts with the urease enzyme. The most favorable binding affinities were observed for Linoleic acid (C18:2 9Z, 12Z). Previous investigations have assessed these biological activities using only conventionally prepared extracts. Our work is the first to explore the potential of supercritical CO2 extracts, which may offer a distinct phytochemical profile and enhanced bioactivity, thereby providing novel insights.
C1 [Bachkhaznadji, Abdelmouaiz; Larkeche, Ouassila; Meniai, Abdeslam Hassen] Univ Constantine 3 Salah Boubnider, Lab Environm Engn Proc, Constantine, Algeria.
   [Dems, Mohamed AbdeEsselem; Bensouici, Chawki] Ctr Res Biotechnol Ali Mendjli, UV 03,BP E73, Constantine, Algeria.
RP Bensouici, C (corresponding author), Ctr Res Biotechnol Ali Mendjli, UV 03,BP E73, Constantine, Algeria.
EM chawkiislam@yahoo.fr
RI Meniai, Abdeslam-Hassen/D-2731-2015; Mohamed abd esselem,
   DE/T-9904-2018; bensouici, chawki/H-3088-2018
OI Mohamed abd esselem, DE/0000-0002-7091-0785; bensouici,
   chawki/0000-0003-4612-4642
NR 42
TC 0
Z9 0
U1 0
U2 0
PU SPRINGER
PI NEW YORK
PA ONE NEW YORK PLAZA, SUITE 4600, NEW YORK, NY, UNITED STATES
SN 2193-4126
EI 2193-4134
J9 J FOOD MEAS CHARACT
JI J. Food Meas. Charact.
PD DEC
PY 2025
VL 19
IS 12
BP 10221
EP 10237
DI 10.1007/s11694-025-03693-w
EA OCT 2025
PG 17
WC Food Science & Technology
WE Science Citation Index Expanded (SCI-EXPANDED)
SC Food Science & Technology
GA X2813
UT WOS:001591938500001
DA 2026-03-11
ER

PT J
AU da Silva, SB
   Johann, G
   Palú, F
   Fagundes-Klen, MR
   Cardozo, L
   da Silva, EA
AF da Silva, Simone Braga
   Johann, Gracielle
   Palu, Fernando
   Fagundes-Klen, Marcia Regina
   Cardozo-Filho, Lucio
   da Silva, Edson Antonio
TI Pressurized extraction from red and purple pitanga's varieties leaves: a
   source of α-bisabolol
SO CHEMICAL PAPERS
LA English
DT Article
DE Eugenia uniflora Linn; Levomenol; Oil yield; Modeling; Purification
ID UNIFLORA L. LEAVES; SUPERCRITICAL CO2; CHEMICAL-COMPOSITION; OIL
   EXTRACTION; ANTIOXIDANT ACTIVITY; BIOACTIVE COMPOUNDS;
   PHENOLIC-COMPOUNDS; CONVEYOR-BELT; OPTIMIZATION; ADSORPTION
AB Tree leaves could be a source of alpha-bisabolol, a sesquiterpene alcohol with broad application in the fine chemistry industry, mainly for encapsulating water-insoluble compounds. This study evaluated the presence of alpha-bisabolol in extracts from pitanga leaves of the red and purple varieties. The extracts were obtained using traditional extraction techniques (Soxhlet and hydrodistillation) and pressurized extraction with SC-CO2 (under 50 and 60 degrees C; 150 and 250 bar) and pressurized n-propane (under 30, 45, and 60 degrees C; and 40, 60, and 80 bar), under constant flow rate (3 and 5 cm(3) min(-1), respectively), followed by an adsorption step on three different solid phases (alumina, Amberlit (R), and silica). The oil yield of the red and purple varieties followed the descending order in the Soxhlet (5.44 and 5.70%) > SC-CO2 (1.74 and 1.48%) > pressurized n-propane (1.39 and 0.94%) > and hydrodistillation (0.22 and 0.18%). Although less expressive, the extract obtained with pressurized n-propane required milder operating conditions, which were more suitable for the evaluated conditions. The fractionation columns with stationary phases were not selective in purifying alpha-bisabolol. Sovov & aacute;'s mathematical model adequately fitted oil extraction kinetics for both solvents (average R-2 of 0.997 for SC-CO2 and 0.955 for pressurized n-propane). The results showed that all the oils obtained from red and purple varieties of pitanga leaves using pressurized extractions presented the compound alpha-bisabolol, which had not been reported in the literature. These extracts are an alternative for adding value to the fruit waste.
   [GRAPHICS]
C1 [da Silva, Simone Braga; Palu, Fernando; Fagundes-Klen, Marcia Regina; da Silva, Edson Antonio] Western State Univ Parana, Rua Fac 645, BR-85903000 Toledo, PR, Brazil.
   [Johann, Gracielle] Fed Technol Univ Parana, Bioproc Engn & Biotechnol Course, Estr Boa Esperanca,Km 04, BR-85660000 Dois Vizinhos, PR, Brazil.
   [Cardozo-Filho, Lucio] Univ Estadual Maringa, Dept Chem Engn, Ave Colombo,5790, BR-87020900 Maringa, PR, Brazil.
C3 Universidade Tecnologica Federal do Parana; Universidade Estadual de
   Maringa
RP Johann, G (corresponding author), Fed Technol Univ Parana, Bioproc Engn & Biotechnol Course, Estr Boa Esperanca,Km 04, BR-85660000 Dois Vizinhos, PR, Brazil.
EM grajohann@gmail.com
RI Johann, Gracielle/AAQ-2215-2020
OI Johann, Gracielle/0000-0001-8523-003X
FU National Council for Scientific and Technological Development (CAPES)
   [001]
FX This study was financed in part by the National Council for Scientific
   and Technological Development (CAPES)-Finance Code 001.
NR 37
TC 0
Z9 0
U1 0
U2 0
PU SPRINGER INT PUBL AG
PI CHAM
PA GEWERBESTRASSE 11, CHAM, CH-6330, SWITZERLAND
SN 0366-6352
EI 2585-7290
J9 CHEM PAP
JI Chem. Pap.
PD JAN
PY 2026
VL 80
IS 1
BP 449
EP 460
DI 10.1007/s11696-025-04403-y
EA OCT 2025
PG 12
WC Chemistry, Multidisciplinary
WE Science Citation Index Expanded (SCI-EXPANDED)
SC Chemistry
GA DT9KU
UT WOS:001591973800001
DA 2026-03-11
ER

PT J
AU Zhang, MX
   Montero, L
   Mendiola, JA
   Ibáñez, E
AF Zhang, Minxing
   Montero, Lidia
   Mendiola, Jose A.
   Ibanez, Elena
TI Towards sustainable extraction of bioactive compounds from guayusa
   (Ilex guayusa): A comparative study on compressed fluids'
   performance
SO JOURNAL OF SUPERCRITICAL FLUIDS
LA English
DT Article
DE Compressed fluid extraction; Neuroprotective phytochemicals; Green
   solvents; Phenolic acids and flavonoids; Mixture experimental design
ID ALZHEIMERS-DISEASE; ANTIOXIDANT; PARAGUARIENSIS; INHIBITORS; LOES.
AB Ilex guayusa, a traditional Amazonian plant rich in caffeine and polyphenols, has attracted interest for its antioxidant and neuroprotective properties. This study evaluates the potential of green compressed fluid extraction techniques to recover bioactive compounds from I. guayusa leaves using environmentally friendly solvents: pressurized liquid extraction (PLE), gas-expanded liquids (GXL), and supercritical fluid extraction (SFE). A mixture design approach combining CO2, ethanol, water, and 2-methyltetrahydrofuran (2-MTHF) in different proportions as solvents was applied to optimize extraction conditions. Among the tested methods, GXL extraction yielded the highest phenolic content and demonstrated superior antioxidant (ABTS and DPPH) and antiinflammatory (inhibition of lipoxigenase, LOX) activities. Conventional water maceration showed stronger cholinesterase inhibition, suggesting complementary neuroprotective potential. Chemical profiling (HPLC-DAD-ESI-MS/MS) of the optimized extract confirmed the presence of phenolic acids and flavonoids associated with the observed bioactivities. These findings highlight the effectiveness of compressed fluid-based green extraction for obtaining multifunctional phytochemicals from I. guayusa, with promising applications in functional foods and nutraceuticals.
C1 [Zhang, Minxing; Montero, Lidia; Mendiola, Jose A.; Ibanez, Elena] UAM, Inst Food Sci Res, Lab Food, CSIC,CIAL, Madrid, Spain.
   [Zhang, Minxing] Chongqing Three Gorges Vocat Coll, Coll Agr & Forestry Sci & Technol, Chongqing 404155, Peoples R China.
C3 Consejo Superior de Investigaciones Cientificas (CSIC); CSIC-UAM -
   Instituto de Investigacion en Ciencias de la Alimentacion (CIAL);
   Autonomous University of Madrid
RP Mendiola, JA (corresponding author), UAM, Inst Food Sci Res, Lab Food, CSIC,CIAL, Madrid, Spain.
EM j.mendiola@csic.es
RI Montero, Lidia/AFY-0558-2022; Mendiola, Jose A/D-8010-2014
OI Montero, Lidia/0000-0003-1811-0913; Mendiola, Jose
   A/0000-0001-6709-349X; Zhang, Minxing/0000-0001-8225-1484
FU MCIN/AEI [PID2020-113050RB-I00]; Agencia Estatal de Investigacion,
   Spain; Ministerio de Asuntos Exteriores, Spain [2024/PRYC/000153]
FX PID2020-113050RB-I00 funded by MCIN/AEI/10.13039/501100011033 (Agencia
   Estatal de Investigacion, Spain) , and by Project AECID 2024/PRYC/000153
   (Ministerio de Asuntos Exteriores, Spain) . China Scholarship Council
   (No. 202308500056) . The authors want to thank the Bioanalytical
   Techniques Unit of CIAL Center (CSIC-UAM) for their participation in the
   physical-chemical analyses. The authors also acknowledge the kind
   donation of guayusa samples from COPADE (Comercio para el Desarrollo) .
NR 71
TC 3
Z9 3
U1 8
U2 8
PU ELSEVIER
PI AMSTERDAM
PA RADARWEG 29, 1043 NX AMSTERDAM, NETHERLANDS
SN 0896-8446
EI 1872-8162
J9 J SUPERCRIT FLUID
JI J. Supercrit. Fluids
PD MAR
PY 2026
VL 229
AR 106801
DI 10.1016/j.supflu.2025.106801
EA OCT 2025
PG 13
WC Chemistry, Physical; Engineering, Chemical
WE Science Citation Index Expanded (SCI-EXPANDED)
SC Chemistry; Engineering
GA 8TJ7R
UT WOS:001596884600001
OA Green Accepted, hybrid
DA 2026-03-11
ER

PT J
AU Fotodimas, I
   Vidalis, KL
   Theodorou, JA
   Logothetis, P
   Kanlis, G
AF Fotodimas, Ioannis
   Vidalis, Kosmas L.
   Theodorou, John A.
   Logothetis, Panagiotis
   Kanlis, Grigorios
TI Sustainable Aquaculture Through Enzymatic Hydrolysis of Raw Chitin from
   Crab By-Products: Functional Fish Feeds Targeting Fish Health with
   Implications for Human Health
SO FISHES
LA English
DT Review
DE crab by-product; enzymatic hydrolysis; chitin; growth performance;
   health management; human health; sustainable aquaculture; functional
   feed additives; aquafeed innovation
ID POLYUNSATURATED FATTY-ACIDS; DIETARY CHITOSAN; DISEASE RESISTANCE;
   SUPERCRITICAL CO2; IMMUNE-RESPONSE; INNATE IMMUNITY; IONIC LIQUID;
   EXTRACTION; SHELLS; GROWTH
AB Valorisation of crab by-products by enzymatic hydrolysis (EH) is proving to be a promising strategy to promote sustainable aquaculture and support a circular economy for crustaceans. Crab processing generates significant amounts of by-products that, if not properly managed, pose an environmental and economic challenge. These by-products are rich in chitin, proteins, and bioactive compounds and offer significant untapped potential for the development of functional feed. This review focuses on the application of enzymatically hydrolysed crab by-products as functional feed additives in aquaculture and their effects on fish growth, health management, and, consequently, human health. Recent studies have shown that EH effectively recovers chitin and bioactive peptides and improves the digestibility and bioavailability of nutrients in aquaculture. The inclusion of crude chitin, along with residual proteins and calcium carbonate, in the diet of farmed fish has been associated with increased growth, improved immune responses, and greater disease resistance, emphasising their critical role in fish health management. In addition, these functional additives contribute to the development of innovative aquafeeds with high added value and improved nutritional quality, while reducing environmental waste. Overall, the utilisation of crustacean by-products through enzymatic hydrolysis represents a valuable tool for the sustainable development of crustacean aquaculture, promotes the circular economy, and supports the development of innovative functional feeds while improving the growth and health of farmed fish, which has a positive impact on human health through their consumption.
C1 [Fotodimas, Ioannis; Vidalis, Kosmas L.; Theodorou, John A.; Logothetis, Panagiotis; Kanlis, Grigorios] Univ Patras, Sch Agr Sci, Dept Fisheries & Aquaculture, Mesolongion 30200, Greece.
C3 University of Patras
RP Fotodimas, I; Vidalis, KL (corresponding author), Univ Patras, Sch Agr Sci, Dept Fisheries & Aquaculture, Mesolongion 30200, Greece.
EM fotodimasjohn@gmail.com; kvidalis@upatras.gr; jtheo@upatras.gr;
   ploghothetis@upatras.gr; kanlis@upatras.gr
RI Theodorou, John/AAY-3405-2020
FU Research Council of University of Patras
FX This research was funded by the Research Council of University of
   Patras.
NR 96
TC 2
Z9 2
U1 6
U2 6
PU MDPI
PI BASEL
PA MDPI AG, Grosspeteranlage 5, CH-4052 BASEL, SWITZERLAND
EI 2410-3888
J9 FISHES-BASEL
JI Fishes
PD OCT 10
PY 2025
VL 10
IS 10
AR 514
DI 10.3390/fishes10100514
PG 22
WC Fisheries; Marine & Freshwater Biology
WE Science Citation Index Expanded (SCI-EXPANDED)
SC Fisheries; Marine & Freshwater Biology
GA 9BA3C
UT WOS:001602070700001
OA Green Submitted, gold
DA 2026-03-11
ER

PT J
AU Díaz-de-Cerio, E
   Trigueros, E
AF Diaz-de-Cerio, Elixabet
   Trigueros, Esther
TI Evaluating the Sustainability of Emerging Extraction Technologies for
   Valorization of Food Waste: Microwave, Ultrasound, Enzyme-Assisted, and
   Supercritical Fluid Extraction
SO AGRICULTURE-BASEL
LA English
DT Review
DE sustainability; greenness score; valorization; green chemistry;
   agricultural wastes
ID ANTIOXIDANT; RECOVERY; OPTIMIZATION; PEEL; OIL
AB Food industry generates substantial waste, raising economic and environmental concerns. Green Chemistry (GC) highlights the extraction of nutritional and bioactive compounds as a key strategy for waste valorization, driving interest in sustainable methods to recover valuable compounds efficiently. This review evaluates the sustainability of widely used emerging extraction technologies-Microwave-, Ultrasound- and Enzyme-Assisted, as well as Supercritical Fluid Extraction-and their alignment with GC principles for agri-food waste valorization. It first outlines the principles, key parameters, and main advantages and limitations of each technique. Subsequently, sustainability is then assessed in selected studies using the Analytical GREEnness Metric Approach (AGREEprep). By calculating the greenness score (GS), this metric quantifies the adherence of extraction processes to sustainability standards. The analysis reveals variations within the same extraction method, influenced by solvent choice and operating conditions, as well as differences across the techniques, highlighting the importance of process design in achieving green and efficient valorization.
C1 [Diaz-de-Cerio, Elixabet] Univ Valladolid, Fac Sci, Dept Analyt Chem, E-47011 Valladolid, Spain.
   [Diaz-de-Cerio, Elixabet; Trigueros, Esther] Univ Valladolid, Inst Sustainable Proc, Paseo Prado Magdalena 3-5, Valladolid 47011, Spain.
   [Trigueros, Esther] Univ Valladolid, Sch Ind Engn, Dept Chem Engn & Environm Technol, Dr Mergelina S-N, Valladolid 47011, Spain.
C3 Universidad de Valladolid; Universidad de Valladolid; Universidad de
   Valladolid
RP Trigueros, E (corresponding author), Univ Valladolid, Inst Sustainable Proc, Paseo Prado Magdalena 3-5, Valladolid 47011, Spain.; Trigueros, E (corresponding author), Univ Valladolid, Sch Ind Engn, Dept Chem Engn & Environm Technol, Dr Mergelina S-N, Valladolid 47011, Spain.
EM elixabet.diazdecerio@uva.es; esther.trigueros@uva.es
RI Trigueros Andrés, Esther/AAF-9791-2021; Díaz-de-Cerio,
   Elixabet/C-2033-2017
OI Trigueros-Andrés, Ester/0000-0003-1701-0523; Díaz-de-Cerio,
   Elixabet/0000-0001-8404-6564
FU MICIU/AEI [PID2023-153356OB-I00]; ERDF/EU; Consejeria de Educacion of
   the regional government of Castilla y Leon [CLU-2025-2-06]; ERDF/EU
FX Grant PID2023-153356OB-I00, funded by MICIU/AEI/10.13039/501100011033
   and by ERDF/EU and Grant CLU-2025-2-06, funded by Consejeria de
   Educacion of the regional government of Castilla y Leon and by ERDF/EU.
NR 146
TC 10
Z9 10
U1 7
U2 7
PU MDPI
PI BASEL
PA MDPI AG, Grosspeteranlage 5, CH-4052 BASEL, SWITZERLAND
EI 2077-0472
J9 AGRICULTURE-BASEL
JI Agriculture-Basel
PD OCT 9
PY 2025
VL 15
IS 19
AR 2100
DI 10.3390/agriculture15192100
PG 45
WC Agronomy
WE Science Citation Index Expanded (SCI-EXPANDED)
SC Agriculture
GA 8OF8D
UT WOS:001593373900001
OA Green Submitted, gold
DA 2026-03-11
ER

PT J
AU Machado, ND
   Dominguez-Gomez, I
   Cejudo-Bastante, C
   Mantell-Serrano, C
   Casas-Cardoso, L
AF Machado, Noelia D.
   Dominguez-Gomez, Inmaculada
   Cejudo-Bastante, Cristina
   Mantell-Serrano, Casimiro
   Casas-Cardoso, Lourdes
TI Pilot-scale supercritical CO2 impregnation for functionalization of
   biodegradable PLA/PBAT/TPS films
SO JOURNAL OF CO2 UTILIZATION
LA English
DT Article
DE Supercritical fluid impregnation; Pilot scale; Polylactic
   acid/poly(butylene adipate-co-terephthalate)/thermoplastic starch; Olea
   europaea leaves extract
ID SOLVENT IMPREGNATION; TRANSPORT-PROPERTIES; LDPE FILMS; POLYMER; THYMOL;
   DYES
AB Supercritical fluid impregnation (SFI) is well-documented at lab-scale; however, applications at pilot-scale remain scarce. This study aims to address the gap by investigating the pilot-scale impregnation of biodegradable polylactic acid/poly(butylene adipate-co-terephthalate)/thermoplastic starch (PLA/PBAT/TPS) films using olive leaf extract. The extract of Olea europaea L. leaves was obtained using enhanced solvent extraction. It is a source of pigments and polyphenols, with a concentration of 115 f 2 mg ml-1 and an EC50 of 33 f 3 mu g ml-1. The SFI of PLA/PBAT/TPS films was optimized at lab scale, being 250 bar and 35 degrees C, the optimal conditions. Under these conditions, SFI was scaled 4-fold, and the effects of extract volume, film surface area, and contact time were evaluated. The quality of the films was assessed based on impregnation homogeneity, extract loading, chemical composition and antioxidant activity against 2,2<acute accent>-azinobis(3-ethylbenzothiazoline-6-sulfonic) (ABTS). The films impregnated at pilot scale showed optimal results using 30 ml of extract, a 1360 cm2 film, and 1 h of contact time, achieving an extract loading (1.41 f 0.08 mg cm-2) and antioxidant activity (52 f 4 %) comparable to those at lab scale. The results confirmed the successful impregnation of polyphenols and suggested interactions between extract compounds and polymer carbonyl groups. Chlorophylls aided the assessment of impregnation homogeneity, a critical factor for product quality, which proved to be consistent throughout the film as the scale was increased. These findings confirm the technical feasibility of SFI at pilot scale and support its potential for sustainable production of bioactive packaging materials.
C1 [Machado, Noelia D.; Dominguez-Gomez, Inmaculada; Cejudo-Bastante, Cristina; Mantell-Serrano, Casimiro; Casas-Cardoso, Lourdes] Univ Cadiz, Wine & Agrifood Res Inst IVAGRO, Fac Sci, Chem Engn & Food Technol Dept, Avda Republ Saharaui S-N, Puerto Real 11510, Spain.
C3 Universidad de Cadiz
RP Machado, ND (corresponding author), Univ Cadiz, Wine & Agrifood Res Inst IVAGRO, Fac Sci, Chem Engn & Food Technol Dept, Avda Republ Saharaui S-N, Puerto Real 11510, Spain.
EM noelia.machado@uca.es
RI Cejudo Bastante, Cristina/AAD-2061-2021; Machado, Noelia
   D/HDM-8543-2022; Cardoso, Lourdes/AAT-1380-2020
OI Cejudo Bastante, Cristina/0000-0002-9793-1818; Machado, Noelia
   D/0000-0003-1578-9916; 
FU MCIN/AEI [TED2021-131822B-I00]; European Union NextGenerationEU/PRTR;
   Programme Of Aid For Research Projects of Excellence, on a Competitive
   Concurrence Basis, aimed at Entities Qualified as Agents of The
   Andalusian Knowledge System, within the scope of The Andalusian Plan For
   Research, Development And Innovation (PAIDI
FX This study is outlined in the Project "TED2021-131822B-I00" financed by
   MCIN/AEI/10.13039/501100011033 and European Union NextGenerationEU/PRTR.
   These results are also part of the PROYEX-CEL_00920 (2021 Call)
   supported by the Programme Of Aid For Research Projects of Excellence,
   on a Competitive Concurrence Basis, aimed at Entities Qualified as
   Agents of The Andalusian Knowledge System, within the scope of The
   Andalusian Plan For Research, Development And Innovation (PAIDI, 2020) .
NR 58
TC 1
Z9 1
U1 2
U2 2
PU ELSEVIER SCI LTD
PI London
PA 125 London Wall, London, ENGLAND
SN 2212-9820
EI 2212-9839
J9 J CO2 UTIL
JI J. CO2 Util.
PD DEC
PY 2025
VL 102
AR 103242
DI 10.1016/j.jcou.2025.103242
EA OCT 2025
PG 18
WC Chemistry, Multidisciplinary; Engineering, Chemical
WE Science Citation Index Expanded (SCI-EXPANDED)
SC Chemistry; Engineering
GA 8OG2Z
UT WOS:001593386500001
OA Green Submitted, gold
DA 2026-03-11
ER

PT J
AU Ghedira, W
   Souissi, M
   Boudokhane, C
   Dhaouadi, H
AF Ghedira, Wafa
   Souissi, Marwa
   Boudokhane, Chedly
   Dhaouadi, Hatem
TI Eco-friendly extraction and antioxidant profiling of
   Rosmarinus officinalis L.: advances in supercritical fluid
   extraction, DFT, and ADMET analyses
SO RESULTS IN ENGINEERING
LA English
DT Article
DE Rosmarinus officinalis L.; Antioxidants; Supercritical fluid extraction;
   Density functional theory; ADMET
ID BIOACTIVE COMPOUNDS; ESSENTIAL OILS; ROSEMARY; FRACTIONATION;
   OPTIMIZATION; PHENOLICS; PRESSURE; SFE; CO2
AB This study compares the antioxidant potential of Rosmarinus officinalis L. extracts obtained through Supercritical Fluid Extraction (SFE) and conventional methods, such as hydrodistillation and Soxhlet extraction. SFE was conducted under varying conditions of temperature, pressure, and co-solvent addition to optimize antioxidant activity. The results showed that SFE yielded the highest antioxidant content, including polyphenols (75-115 mg GAE/g) and flavonoids (16-19 mg QE/g). SFE extracts demonstrated superior radical scavenging activity (IC50: 0.14-11.7 mu g/mL), surpassing the results of conventional methods. Density Functional Theory (DFT) calculations elucidated the molecular mechanisms underlying the antioxidant activity, and in silico ADMET analysis revealed the pharmaceutical potential of SFE extracts that are rich in Carnosic acid. These findings confirm that SFE is an efficient and eco-friendly method for producing high-quality rosemary extracts with significant antioxidant properties, suitable for pharmaceutical applications. Additionally, co-extraction waxes during SFE creates opportunities for functional textile applications.
C1 [Ghedira, Wafa; Souissi, Marwa; Boudokhane, Chedly; Dhaouadi, Hatem] Univ Monastir, Fac Sci, Lab Environm Chem & Clean Proc LR21ES04, Monastir 5019, Tunisia.
   [Souissi, Marwa] Higher Inst Technol Studies ISET Ksar Hellal, Ksar Hellal 5070, Tunisia.
   [Boudokhane, Chedly] Soc CHIMITEX PLUS, Sousse 4000, Tunisia.
C3 Universite de Monastir
RP Souissi, M (corresponding author), Univ Monastir, Fac Sci, Lab Environm Chem & Clean Proc LR21ES04, Monastir 5019, Tunisia.; Souissi, M (corresponding author), Higher Inst Technol Studies ISET Ksar Hellal, Ksar Hellal 5070, Tunisia.
EM souissi.marwa20@yahoo.com
RI SOUISSI, marwa/GOG-8963-2022; Dhaouadi, Hatem/AAH-7927-2021
FU Ministry of Higher Education and Scientific Research through the
   PromEssE project [2019/522]
FX The authors would like to thank the Tunisian Ministry of Higher
   Education and Scientific Research for its continued support and
   encouragement of academic research. This project is carried out under
   the MOBIDOC scheme, funded by The Ministry of Higher Education and
   Scientific Research through the PromEssE project and managed by the ANPR
   (MOBIDOC No 2019/522).
NR 54
TC 4
Z9 5
U1 5
U2 5
PU ELSEVIER
PI AMSTERDAM
PA RADARWEG 29, 1043 NX AMSTERDAM, NETHERLANDS
EI 2590-1230
J9 RESULTS ENG
JI Results Eng.
PD DEC
PY 2025
VL 28
AR 107422
DI 10.1016/j.rineng.2025.107422
EA OCT 2025
PG 11
WC Engineering, Multidisciplinary
WE Emerging Sources Citation Index (ESCI)
SC Engineering
GA 8OK4U
UT WOS:001593495400004
OA gold
DA 2026-03-11
ER

PT J
AU Hizar, SAK
   Mamat, H
   Pindi, W
   Julmohammad, N
   Amin, SFM
   Awang, MA
   Roslan, J
   Zaini, MAA
   Putra, NR
   Jaziri, AA
   Ishak, N
   Aziz, AHA
AF Khurun Hizar, Sarah Aisyah
   Mamat, Hasmadi
   Pindi, Wolyna
   Julmohammad, Norliza
   Mohd Amin, Siti Faridah
   Awang, Mohd Azrie
   Roslan, Jumardi
   Ahmad Zaini, Muhammad Abbas
   Putra, Nicky Rahmana
   Jaziri, Abdul Aziz
   Ishak, Norzalizan
   Abdul Aziz, Ahmad Hazim
TI Solubility Modeling of Sabah Green Robusta Coffee (Coffea
   canephora) Bean Oil Extracted Using Supercritical Carbon Dioxide
SO SCI
LA English
DT Article
DE caffeine; chlorogenic acid; Sabah green robusta coffee bean; solubility;
   supercritical carbon dioxide extraction
ID CHLOROGENIC ACIDS; FLUID EXTRACTION; CAFFEINE; CONSUMPTION
AB This study investigates the solubility correlation of oil extracted from Sabah green Robusta coffee (Coffea canephora) beans through supercritical carbon dioxide (SC-CO2) extraction. Sabah, recognized as the largest coffee-producing region in Malaysia, serves as a significant source of Robusta beans for this research. The solubility of coffee bean oil was evaluated under varying pressures (10-30 MPa) and temperatures (40-80 degrees C). The maximum solubility, 2.681 mg/g CO2, was recorded at 30 MPa and 40 degrees C, whereas the lowest solubility, approximately 0.440 mg/g CO2, occurred at 20 MPa and 80 degrees C. A clear inverse relationship between solubility and temperature was observed, with solubility decreasing as temperature increased to 80 degrees C. Conversely, elevated pressure, particularly at 30 MPa, enhanced solubility due to the increased density and solvent power of SC-CO2. Experimental data exhibited strong agreement with Chrastil's equation, yielding a relatively low percentage error of 3.37%, compared with 14.57% for the del Valle-Aguilera model. These findings demonstrate the reliability of Chrastil's model in predicting the solubility of Sabah green coffee bean oil in SC-CO2. Overall, the research highlights the potential of SC-CO2 extraction as a sustainable, solvent-free approach for obtaining high-quality coffee oil extracts, with promising applications in the food industry and possible extension to the recovery of other bioactive compounds in food processing.
C1 [Khurun Hizar, Sarah Aisyah; Mamat, Hasmadi; Pindi, Wolyna; Julmohammad, Norliza; Mohd Amin, Siti Faridah; Awang, Mohd Azrie; Roslan, Jumardi; Abdul Aziz, Ahmad Hazim] Univ Malaysia Sabah, Fac Food Sci & Nutr, Kota Kinabalu 88400, Malaysia.
   [Ahmad Zaini, Muhammad Abbas] Univ Teknol Malaysia, Ibnu Sina Inst Sci & Ind Res, Ctr Lipids Engn & Appl Res, Johor Baharu 81310, Malaysia.
   [Putra, Nicky Rahmana] Higher Coll Technol, Fac Engn Technol & Sci, Abu Dhabi 25026, U Arab Emirates.
   [Jaziri, Abdul Aziz] Univ Brawijaya, Fac Fisheries & Marine Sci, Program Fishery Prod Technol, Malang 65145, Indonesia.
   [Ishak, Norzalizan] Ruas Tech Sdn Bhd,151-G,Jalan Lestari Perdana 7-2,, Bandar Putra Permai 43300, Seri Kembangan, Malaysia.
C3 Universiti Malaysia Sabah; Universiti Teknologi Malaysia; Higher
   Colleges of Technology - United Arab Emirates; Brawijaya University
RP Aziz, AHA (corresponding author), Univ Malaysia Sabah, Fac Food Sci & Nutr, Kota Kinabalu 88400, Malaysia.
EM idamsah@ums.edu.my; hazim.aziz@ums.edu.my
RI Putra, Nicky/HOH-4256-2023; awang, mohd/AAV-6486-2020; Pindi,
   Wolyna/AAR-2976-2020; Aziz Jaziri, Abdul/JJC-4156-2023; Zaini,
   Muhammad/J-7326-2012; Julmohammad, Norliza/HPF-4631-2023; Mamat,
   Hasmadi/I-5852-2016; Abdul Aziz, Ahmad Hazim/AAB-1467-2021
FU Universiti Malaysia Sabah [SLB2242]
FX This research was funded by Universiti Malaysia Sabah, under Skim
   Pensyarah Lantikan Baru, with the grant number SLB2242.
NR 34
TC 0
Z9 0
U1 2
U2 2
PU MDPI
PI BASEL
PA MDPI AG, Grosspeteranlage 5, CH-4052 BASEL, SWITZERLAND
EI 2413-4155
J9 SCI-BASEL
JI Sci
PD OCT 2
PY 2025
VL 7
IS 4
AR 139
DI 10.3390/sci7040139
PG 12
WC Multidisciplinary Sciences
WE Emerging Sources Citation Index (ESCI)
SC Science & Technology - Other Topics
GA AF9LA
UT WOS:001647195400001
OA Green Submitted, gold
DA 2026-03-11
ER

PT J
AU Liu, MY
   Li, XX
   Chen, HL
   Pan, F
   Zheng, X
   Battino, M
   Tian, WL
   Peng, WJ
AF Liu, Mengyao
   Li, Xiangxin
   Chen, Hualei
   Pan, Fei
   Zheng, Xing
   Battino, Maurizio
   Tian, Wenli
   Peng, Wenjun
TI Propolis as a promising functional ingredient: a comprehensive review on
   extraction, bioactive properties, bioavailability, and industrial
   applications
SO FOOD SCIENCE AND HUMAN WELLNESS
LA English
DT Review
DE Propolis; Chemical composition; Biological activities; Bioavailability;
   Industrial application
ID PRESSURIZED LIQUID EXTRACTION; SUPERCRITICAL-FLUID EXTRACTION; DEEP
   EUTECTIC SOLVENTS; PHENOLIC-COMPOUNDS; ANTIBACTERIAL ACTIVITY;
   CHEMICAL-COMPOSITION; BIOLOGICAL-PROPERTIES; CYTOTOXIC ACTIVITIES;
   ASSISTED EXTRACTION; ANTICANCER ACTIVITY
AB Propolis is a resinous complex mixture made from plant resins collected by worker bees and mixed with their own secretions. It is rich in polyphenols and flavonoids and thus has a wide range of biological activities and is considered a functional source for promoting human health. However, propolis and its bioactive compounds have poor water solubility, rapid and intense metabolism, and low oral bioavailability, which limits their wide application. In this paper, the main bioactive substances in propolis were summarized, and the biological characteristics and therapeutic potential of propolis and its bioactive substances were discussed. In addition, this paper discussed the factors affecting the bioavailability of propolis and its functional ingredients, focusing on the research progress in improving the bioavailability and bioactivity of propolis and its functional ingredients using nanoencapsulation technology. Finally, the current situation of the global propolis market and the applications of propolis products in the pharmaceutical, food, cosmetic and other industrial fields were discussed, providing useful references for promoting the development of the propolis industry.
C1 [Liu, Mengyao; Li, Xiangxin; Chen, Hualei; Pan, Fei; Zheng, Xing; Tian, Wenli; Peng, Wenjun] Chinese Acad Agr Sci, Inst Apicultural Res, State Key Lab Resource Insects, Beijing 100093, Peoples R China.
   [Battino, Maurizio] Jiangsu Univ, Sch Food & Biol Engn, Zhenjiang 212013, Peoples R China.
   [Battino, Maurizio] Polytech Univ Marche, Fac Med, Dept Clin Sci, I-60121 Ancona, Italy.
C3 Chinese Academy of Agricultural Sciences; Institute of Apicultural
   Research, CAAS; Jiangsu University; Marche Polytechnic University
RP Tian, WL; Peng, WJ (corresponding author), Chinese Acad Agr Sci, Inst Apicultural Res, State Key Lab Resource Insects, Beijing 100093, Peoples R China.; Battino, M (corresponding author), Jiangsu Univ, Sch Food & Biol Engn, Zhenjiang 212013, Peoples R China.; Battino, M (corresponding author), Polytech Univ Marche, Fac Med, Dept Clin Sci, I-60121 Ancona, Italy.
EM m.a.battino@staff.univpm.it; tianwenli@caas.cn; pengwenjun@caas.cn
FU National Natural Science Foundation of China [31972087, CARS-44-KXJ17];
   Science and Technology Innovation Project of Chinese Academy of
   Agricultural Sciences [CAAS-ASTIP-2021-IAR]
FX This study was supported by the National Natural Science Foundation of
   China (31972087), the earmarked fund for China Agriculture Research
   System-Bee (CARS-44-KXJ17), and the Science and Technology Innovation
   Project of Chinese Academy of Agricultural Sciences
   (CAAS-ASTIP-2021-IAR).
NR 215
TC 2
Z9 2
U1 18
U2 18
PU TSINGHUA UNIV PRESS
PI BEIJING
PA B605D, XUE YAN BUILDING, BEIJING, 100084, PEOPLES R CHINA
EI 2213-4530
J9 FOOD SCI HUM WELL
JI Food Sci. Human Wellness
PD OCT
PY 2025
VL 14
IS 10
AR 9250236
DI 10.26599/FSHW.2024.9250236
PG 21
WC Food Science & Technology; Nutrition & Dietetics
WE Science Citation Index Expanded (SCI-EXPANDED)
SC Food Science & Technology; Nutrition & Dietetics
GA 9XY4V
UT WOS:001617682900001
OA Green Submitted, gold
DA 2026-03-11
ER

PT J
AU Hu, ZC
   Yang, KJ
   Yu, AL
AF Hu, Zicong
   Yang, Kejun
   Yu, Ali
TI The Extraction Technologies, Nutritional Compositions, and Health
   Benefits of Camellia oleifera Seed Oil-A Review
SO JOURNAL OF OLEO SCIENCE
LA English
DT Review
DE Camellia oleifera seed oil; high value utilization; extraction
   technology; nutritional composition; health benefit
ID ULTRASOUND-ASSISTED EXTRACTION; SUPERCRITICAL-FLUID EXTRACTION;
   ANTIOXIDANT ACTIVITY; AQUEOUS EXTRACTION; FATTY-ACID; PHYSICOCHEMICAL
   PROPERTIES; ALPHA-GLUCOSIDASE; STEAM EXPLOSION; VEGETABLE-OILS; FRUIT
   HULL
AB Camellia oleifera seed oil (COSO), a nutritionally rich oil from a key southern Chinese woody crop, has gained significance in food, cosmetic, and pharmaceutical fields. This review summarizes its high-value products, extraction technologies, chemical composition, and health benefits. High-value products include crude COSO and refined COSO, with by-products such as seed meal and shells that yield bioactive compounds for animal feed, fertilizers, and nutraceuticals. Extraction methods range from traditional mechanical pressing and solvent extraction to innovative approaches like supercritical CO2 extraction and enzyme/ultrasound/microwaveassisted techniques. Chemically, COSO features a balanced fatty acid profile dominated by oleic acid (52.13%-86.6%), along with abundant phytosterols, squalene, alpha-tocopherol, and phenolic compounds, which collectively enhance its oxidative stability and antioxidant activity. Health benefits include antioxidative and anti-inflammatory effects, cardiovascular protection, neuroprotection in Alzheimer's disease, anti-fatigue properties, antimicrobial activity, and osteoporosis prevention via mechanisms like NF-kappa B signaling modulation. In conclusion, COSO and its by-products offer nutritional, industrial, and therapeutic value, with innovative technologies promoting sustainability. Further research on large-scale optimization and byproduct utilization is needed to fully exploit their potential in functional foods and healthcare.
C1 [Hu, Zicong] Wenzhou Vocat Coll Sci & Technol, Zhejiang Key Lab Agrifood Resources & High Value U, Wenzhou 325006, Peoples R China.
   [Hu, Zicong] Guangdong Ocean Univ, Coll Food Sci & Technol, Zhanjiang 524088, Peoples R China.
   [Yang, Kejun] Wenzhou Med Univ, Orthoped Hosp, Wenzhou 325027, Zhejiang, Peoples R China.
   [Yu, Ali] COFCO Eastocean Olis & Grains Ind Zhangjiagang Co, Zhangjiagang 215634, Peoples R China.
C3 Guangdong Ocean University; Wenzhou Medical University
RP Hu, ZC (corresponding author), Wenzhou Vocat Coll Sci & Technol, Zhejiang Key Lab Agrifood Resources & High Value U, Wenzhou 325006, Peoples R China.; Hu, ZC (corresponding author), Guangdong Ocean Univ, Coll Food Sci & Technol, Zhanjiang 524088, Peoples R China.
EM huzc1996@163.com
RI Yang, Kejun/HNQ-4574-2023
FU vincial education department [Y202352748]
FX This research was funded by the Wenzhou Science and Technology Special
   Envoy Program, grant number X2028303 and the scientific research fund of
   Zhejiang provincial education department, grant number Y202352748.r
   vincial education department, grant number Y202352748.
NR 164
TC 1
Z9 1
U1 24
U2 24
PU JAPAN OIL CHEMISTS SOC
PI TOKYO
PA YUSHI KOGYO KAIKAN BLDG, 13-11, NIHONBASHI 3-CHOME, CHUO-KU, TOKYO,
   103-0027, JAPAN
SN 1345-8957
EI 1347-3352
J9 J OLEO SCI
JI J. Oleo Sci.
PD OCT
PY 2025
VL 74
IS 10
BP 859
EP 878
DI 10.5650/jos.ess25082
PG 20
WC Chemistry, Applied; Food Science & Technology
WE Science Citation Index Expanded (SCI-EXPANDED)
SC Chemistry; Food Science & Technology
GA 9VD5S
UT WOS:001615773100001
PM 41034120
OA gold
DA 2026-03-11
ER

PT J
AU Kessler, JC
   Martins, IM
   Manrique, YA
   Gudjónsdóttir, SD
   Rodrigues, AE
   Barreiro, MF
   Dias, MM
AF Kessler, Julia Cristie
   Martins, Isabel M.
   Manrique, Yaidelin A.
   Gudjonsdottir, Sigrun Dogg
   Rodrigues, Alirio E.
   Barreiro, Maria Filomena
   Dias, Madalena Maria
TI Microencapsulated α-Tocopherol and Moringa Extract for Improved Skin
   Protection: Insights From Human Skin Assessment in Cosmetic Formulations
SO JOURNAL OF COSMETIC DERMATOLOGY
LA English
DT Article
DE coacervates; permeation; SFE-CO2; skincare
ID BIOACTIVE COMPOUNDS; GELATIN; TOCOTRIENOLS; PERMEATION; EPIDERMIS; VIVO;
   OIL
AB Background: alpha-Tocopherol is a potent antioxidant naturally present in human skin, protecting against oxidative damage from UV radiation and pollution. While cosmetic applications may enhance skin protection, its stability and effective delivery remain challenging. Moringa oleifera Lam. (Mo) leaves, rich in alpha-tocopherol and other bioactives, represent a natural alternative.
   Aims: To develop and compare microcapsules containing synthetic alpha-tocopherol (MC alpha-toc) or a combination of alpha-tocopherol with Mo extract (MC Mo + alpha-toc), and to evaluate their encapsulation performance, release profile, and efficacy in cosmetic formulations.
   Patients/Methods: Mo extract was obtained by supercritical CO2 extraction, yielding 232.5 +/- 3.2 mg alpha-tocopherol center dot g(-1) extract. Both extracts were microencapsulated by complex coacervation using Arabic gum and gelatine A. Franz cell studies assessed release and absorption compared to free alpha-tocopherol. Microcapsules were incorporated into a hydrating cream and tested in a 60-day study involving 30 healthy Icelandic volunteers. Skin parameters were evaluated against a commercial product.
   Results: Microcapsules showed encapsulation efficiency > 93%, loading capacity similar to 10%, multinucleated morphology, and an average size of 60 mu m. Encapsulation enhanced alpha-tocopherol absorption, with rates of 6% for MC alpha-toc and 3% for MC Mo + alpha-toc after 2 h, versus < 1% for nonencapsulated forms. In vivo, MC alpha-toc cream reduced skin spots (-25%) and brown spots (-48%), improved firmness (+47%), and increased thickness (+15%). MC Mo + alpha-toc cream reduced red areas (-11%) and improved transepidermal water loss (-25%).
   Conclusions: Microencapsulation improved stability and delivery of alpha-tocopherol and Mo extract, enhancing cosmetic cream performance. Results were comparable or superior to commercial formulations, highlighting their potential for next-generation skincare products.
C1 [Kessler, Julia Cristie; Martins, Isabel M.; Manrique, Yaidelin A.; Rodrigues, Alirio E.; Dias, Madalena Maria] Univ Porto, Fac Engn, LSRE, ALiCE,LCM, Porto, Portugal.
   [Kessler, Julia Cristie; Barreiro, Maria Filomena] Inst Politecn Braganca, CIMO, LA SusTEC, Braganca, Portugal.
   [Gudjonsdottir, Sigrun Dogg] BIOEFFECT ehf, Kopavogur, Iceland.
C3 Universidade do Porto; Instituto Politecnico de Braganca
RP Kessler, JC (corresponding author), Univ Porto, Fac Engn, LSRE, ALiCE,LCM, Porto, Portugal.; Kessler, JC; Barreiro, MF (corresponding author), Inst Politecn Braganca, CIMO, LA SusTEC, Braganca, Portugal.
EM juliackessler@gmail.com; barreiro@ipb.pt
RI Roigues, Alirio/L-5515-2015; Dias, Madalena/B-6377-2013; Barreiro,
   M.F./L-9802-2014
OI Roigues, Alirio/0000-0002-0715-4761; Martins,
   Isabel/0000-0003-0897-8807; Kessler, Júlia Cristiê/0000-0001-9273-2329; 
FU Fundacao para a Ciencia e aTecnologia [2020.06656.BD]
FX This work was supported by Fundacao para a Ciencia e aTecnologia,
   2020.06656.BD.
NR 44
TC 1
Z9 1
U1 5
U2 5
PU WILEY
PI HOBOKEN
PA 111 RIVER ST, HOBOKEN 07030-5774, NJ USA
SN 1473-2130
EI 1473-2165
J9 J COSMET DERMATOL-US
JI J. Cosmet. Dermatol.
PD OCT
PY 2025
VL 24
IS 10
AR e70486
DI 10.1111/jocd.70486
PG 18
WC Dermatology
WE Science Citation Index Expanded (SCI-EXPANDED)
SC Dermatology
GA 9EY5O
UT WOS:001604746600017
PM 41081335
OA Green Submitted, hybrid
DA 2026-03-11
ER

PT J
AU Kapoor, G
   Bhutani, R
   Aggarwal, N
   Nagarajan, K
   Gangwar, P
AF Kapoor, Garima
   Bhutani, Rubina
   Aggarwal, Navidha
   Nagarajan, Kandasamy
   Gangwar, Pooja
TI Pharmaceutical Importance of Catharanthus roseus in Cancer
   Management
SO ADVANCES IN PHARMACOLOGY AND PHARMACY
LA English
DT Article
DE Catharanthus roseus; Secondary Metabolites; Disease; Anticancer;
   Vinblastine and Vincristine
ID SUPERCRITICAL-FLUID EXTRACTION; INDOLE ALKALOIDS; VINCA ALKALOIDS; MEP
   PATHWAY; TUBULIN; ACCUMULATION; MECHANISMS; QUANTIFICATION; ANTIOXIDANT;
   TARGET
AB Catharanthus roseus (L.), also known as Madagascar periwinkle or Sadabahar, is a significant Apocynaceae family plant renowned for its medicinal properties. Catharanthus is having many beneficial alkaloids for treating diabetes, stomach issues, high blood pressure, asthma, menstrual problems, and cancer. The plant has two main cultivars, "Rosea" with pink flowers and "Alba" with white flowers. Various parts of the plant have been used traditionally in different cultures. In Brazil, an infusion of leaves is used as a mouthwash for tooth pain, to treat hemorrhage and scurvy, and to heal chronic wounds. In the West Indies and the Philippines, it is used for diabetes-related ulcers and as an oral anti-diabetic drug. The plant is also known for its antibacterial and hypotensive effects, although the latter has not been fully substantiated. The most potent components of C. roseus are its alkaloids, with over 400 identified. These alkaloids are utilized in insecticides, fragrances, food additives, medicines, and agrochemicals. The plant's roots and stems contain alkaloids like ajmalicine, vinblastine, and vincristine, which have shown significant anticancer activity. Vinblastine treats Hodgkin's disease and choriocarcinoma, while vincristine is effective against pediatric leukemia. Catharanthus roseus also plays a role in traditional medicine across various cultures, treating conditions such as dysentery, diabetes, asthma, and cancer. The plant's bioactive compounds, particularly vinblastine and vincristine, are critical in cancer treatment. Recent nanotechnology advancements could further enhance these compounds' efficacy, paving the way for new cancer treatments. Despite some toxicity concerns, vinca alkaloids remain among the most widely used cancer drugs.
C1 [Kapoor, Garima; Nagarajan, Kandasamy; Gangwar, Pooja] KIET Grp Inst, KIET Sch Pharm, Ghaziabad, Uttar Pradesh, India.
   [Bhutani, Rubina] GD Goenka Univ, Sch Healthcare & Allied Sci, Gurugram, Haryana, India.
   [Aggarwal, Navidha] Maharishi Markandeshwa, MM Coll Pharm, Ambala, India.
C3 KIET Group of Institutions; KIET School of Pharmacy; GD Goenka
   University; Maharishi Markandeshwar University
RP Bhutani, R (corresponding author), GD Goenka Univ, Sch Healthcare & Allied Sci, Gurugram, Haryana, India.
RI Bhutani, Dr. Rubina/AAU-3679-2021; Kandasamy, Nagarajan/AAF-2281-2021;
   Aggarwal, navidha/GOK-0744-2022; Kapoor, Garima/AAN-9361-2020
NR 41
TC 0
Z9 0
U1 3
U2 3
PU HORIZON RESEARCH PUBLISHING
PI ALHAMBRA
PA 506 N GARFIELD AVE, STE 210, ALHAMBRA, CA 91801 USA
SN 2332-0036
EI 2332-0044
J9 ADV PHARMACOL PHARM
JI Adv. Pharmacol. Pharm.
PD OCT
PY 2025
VL 13
IS 4
BP 592
EP 601
DI 10.13189/app.2025.130410
PG 10
WC Pharmacology & Pharmacy
WE Emerging Sources Citation Index (ESCI)
SC Pharmacology & Pharmacy
GA 5VX1U
UT WOS:001545592200010
OA gold
DA 2026-03-11
ER

PT J
AU Mishra, A
   Bhandari, M
   Pant, T
   Tiwari, H
   Kataria, AK
   Khandelwal, V
   Chand, N
   Prajapati, SK
AF Mishra, Arya
   Bhandari, Mamta
   Pant, Tarun
   Tiwari, Harshit
   Kataria, Ajay Kumar
   Khandelwal, Vijay
   Chand, Naveen
   Prajapati, Sanjeev Kumar
TI Advancement in microalgal metabolites extraction techniques:
   Multi-factorial considerations
SO JOURNAL OF MICROBIOLOGICAL METHODS
LA English
DT Article
DE Microalgae; High-value metabolites; Green extraction techniques;
   Metabolite recovery
ID ULTRASOUND-ASSISTED EXTRACTION; SUPERCRITICAL-FLUID EXTRACTION;
   PRESSURIZED LIQUID EXTRACTION; PULSED ELECTRIC-FIELDS; IONIC LIQUIDS;
   HAEMATOCOCCUS-PLUVIALIS; ARTHROSPIRA-PLATENSIS; BIOACTIVE COMPOUNDS;
   CARBON-DIOXIDE; OIL EXTRACTION
AB Microalgae are a rich source of high-value metabolites such as lipids, pigments, proteins, and polysaccharides, yet their recovery is limited by the complexity of cell wall structures and costly downstream processing. This review evaluates advanced green extraction techniques including enzyme-assisted (EAE), ionic liquid (ILs), microwave-assisted (MAE), milking, pressurized liquid (PLE), pulsed electric field (PEF), supercritical fluid (SFE), and ultrasound-assisted extraction (UAE). Here we also provide a multi-factorial comparative analysis incorporating cost, scalability, extraction efficiency, and environmental impact. The results indicate that EAE and SFE achieve the highest yields (up to 97 %) but are constrained by cost, whereas UAE and PEF balance scalability and sustainability, with UAE reducing extraction time by up to 60 % compared to conventional methods. Integrated approaches (e.g., ILs + SFE, UAE + EAE) show promising synergies, enhancing yield while reducing solvent demand. Overall, this review offers research advancements and insights on selecting the most appropriate extraction strategy depending on industrial priorities, thereby advancing sustainable commercialization of microalgal metabolites.
C1 [Mishra, Arya; Kataria, Ajay Kumar] Netaji Subhas Univ Technol NSUT, Dept Biol Sci & Engn, New Delhi 110078, India.
   [Bhandari, Mamta; Pant, Tarun; Tiwari, Harshit; Khandelwal, Vijay; Chand, Naveen; Prajapati, Sanjeev Kumar] Inst Technol IIT Roorkee, Hydro & Renewable Energy Dept, Environm & Biofuel Res Lab EBRL, Roorkee 247667, Uttarakhand, India.
C3 Netaji Subhas University of Technology
RP Chand, N; Prajapati, SK (corresponding author), Indian Inst Technol IIT Roorkee, Hydro & Renewable Energy Dept, Roorkee 247667, Uttarakhand, India.
EM naveen.hre@sric.iitr.ac.in; sanjukec@hre.iitr.ac.in
RI Prajapati, Sanjeev/V-9041-2019; Pant, Tarun/AAJ-4261-2020; Bhandari,
   Mamta/MTC-3529-2025
OI Kataria, Ajay Kumar/0000-0001-6793-7867
NR 122
TC 1
Z9 2
U1 9
U2 9
PU ELSEVIER
PI AMSTERDAM
PA RADARWEG 29, 1043 NX AMSTERDAM, NETHERLANDS
SN 0167-7012
EI 1872-8359
J9 J MICROBIOL METH
JI J. Microbiol. Methods
PD NOV
PY 2025
VL 238
AR 107280
DI 10.1016/j.mimet.2025.107280
EA SEP 2025
PG 11
WC Biochemical Research Methods; Microbiology
WE Science Citation Index Expanded (SCI-EXPANDED)
SC Biochemistry & Molecular Biology; Microbiology
GA 8FD8G
UT WOS:001587203800001
PM 41005483
DA 2026-03-11
ER

PT J
AU Manzoor, MF
   Waseem, M
   Javed, MR
   Saleem, M
   Khalil, AA
   Althawab, SA
   Ahmed, IAM
   Zeng, XA
AF Manzoor, Muhammad Faisal
   Waseem, Muhammad
   Javed, Muhammad Rizwan
   Saleem, Muhammad
   Khalil, Anees Ahmed
   Althawab, Suleiman A.
   Ahmed, Isam A. Mohamed
   Zeng, Xin-An
TI Unlocking Spinach Polyphenols: Novel Extraction, Impact of Processing,
   Value-Addition and Therapeutic Potentials
SO FOOD REVIEWS INTERNATIONAL
LA English
DT Review; Early Access
DE <italic>Spinacia oleracea</italic>; bioactive compounds; novel
   extraction; processing impact; value-added products; therapeutic
   potential
ID SUPERCRITICAL-FLUID EXTRACTION; PHENOLIC-COMPOUNDS; ANTIOXIDANT; LEAVES;
   FOOD; NUTRACEUTICALS; ULTRASOUND; MICROWAVE; MARKERS; BLOOD
AB Spinach (Spinacia oleracea L.) is globally recognized as a functional food due to its diverse composition, which includes minerals, vitamins, and polyphenols - compounds with various therapeutic properties that extend beyond its essential nutritional value. However, despite their health-promoting potential, Spinach Polyphenols (SP) remain underutilized due to challenges in efficient extraction, limited understanding of bioavailability, and scattered research findings. This review examines several innovative and green extraction methods to recover polyphenol concentration levels and their bio-accessibility. Thermal and non-thermal processing of spinach is known to exert measurable effects on bioactive compounds. Adding SP to nutrient-enriched food products improves micro- and macronutrients, antioxidants, and sensorial and techno-functional properties. The bioavailability of bioactive compounds, crucial for achieving their therapeutic properties, such as antioxidant, anti-inflammatory, antimicrobial, antidiabetic, anticancer, anti-obesity, and cardiovascular prevention effects, highlights the key factors affecting bioavailability throughout metabolism. Recent advances have expanded the application of spinach's biological compounds in the food, pharma and health sectors. It has encouraged the researchers to conduct further studies to address limitations and current research gaps.
C1 [Manzoor, Muhammad Faisal; Zeng, Xin-An] Foshan Univ, Sch Food Sci & Engn, Guangdong Prov Key Lab Intelligent Food Mfg, Foshan, Peoples R China.
   [Manzoor, Muhammad Faisal; Zeng, Xin-An] South China Univ Technol, Sch Food Sci & Engn, Guangzhou, Peoples R China.
   [Waseem, Muhammad; Javed, Muhammad Rizwan; Saleem, Muhammad] Islamia Univ Bahawalpur, Fac Agr & Environm, Dept Food Sci & Technol, Bahawalpur, Pakistan.
   [Khalil, Anees Ahmed] Univ Lahore, Inst Diet & Nutr Sci, Lahore, Pakistan.
   [Althawab, Suleiman A.; Ahmed, Isam A. Mohamed] King Saud Univ, Coll Food & Agr Sci, Dept Food Sci & Nutr, Riyadh, Saudi Arabia.
C3 Foshan University; South China University of Technology; Islamia
[truncated: 7,870,481 more chars]
